# Supplementary material for: {μ2-6,6′-Dimeth­oxy-2,2′-[butane-1,4-diylbis(nitrilo­methyl­idyne)]diphenolato}trinitratocopper(II)neodymium(III)
Source: Acta Crystallogr Sect E Struct Rep Online. 2010 Oct 20;66(Pt 11):m1423. doi: 10.1107/S1600536810040833 (PMC3009133; doi:10.1107/S1600536810040833)
Supplement: Supplementary file 2 [file e-66-m1423-Isup2.hkl]

# 
# h,k,l, Fc-squared, Fo-squared, sigma(Fo-squared) and status flag 
# 
data_I
_shelx_title ' I         P 21/n       R = 0.04' 
_shelx_refln_list_code          4 
_shelx_F_calc_maximum      301.87 
_exptl_crystal_F_000      1480.00 
_reflns_d_resolution_high  0.7713 
 
loop_ 
 _symmetry_equiv_pos_as_xyz 
 'x, y, z' 
 '-x+1/2, y+1/2, -z+1/2' 
 '-x, -y, -z' 
 'x-1/2, -y-1/2, z-1/2' 
 
_cell_length_a    11.7290 
_cell_length_b    14.8500 
_cell_length_c    15.0630 
_cell_angle_alpha  90.000 
_cell_angle_beta  100.850 
_cell_angle_gamma  90.000 
 
_shelx_F_squared_multiplier     1.000 
 
loop_ 
 _refln_index_h 
 _refln_index_k 
 _refln_index_l 
 _refln_F_squared_calc 
 _refln_F_squared_meas 
 _refln_F_squared_sigma 
 _refln_observed_status 
   2   0   0    46358.78    57283.36   2369.41 o 
   4   0   0    19629.22    19617.85    629.24 o 
   6   0   0    53552.34    55565.45   1832.43 o 
   8   0   0     1903.68     2126.91     98.51 o 
  10   0   0    16728.43    17669.29    406.81 o 
  12   0   0      902.30      899.96     57.58 o 
  14   0   0      511.93      413.70     46.65 o 
   2   1   0     1920.25     1376.99     17.97 o 
   3   1   0       35.04       78.29      8.65 o 
   4   1   0    17262.62    15712.84    195.84 o 
   5   1   0      220.96      263.43     14.14 o 
   6   1   0      208.77      131.14     12.29 o 
   7   1   0      139.29      219.01     25.56 o 
   8   1   0     8413.94     8159.99    126.63 o 
   9   1   0     1504.77     1600.96     36.81 o 
  10   1   0     3276.10     3141.96     64.78 o 
  11   1   0      441.10      476.04     30.39 o 
  12   1   0      634.24      514.15     29.65 o 
  13   1   0        0.22       50.17     20.61 o 
  14   1   0     2409.64     1979.45    115.75 o 
   1   2   0     3801.99     3733.77     32.17 o 
   2   2   0    38680.78    47748.22   1058.24 o 
   3   2   0      448.78      458.24      9.52 o 
   4   2   0    32443.65    31520.32    572.13 o 
   5   2   0       70.80       91.05      9.42 o 
   6   2   0    33940.07    34227.36    592.00 o 
   7   2   0       16.27       26.52     14.15 o 
   8   2   0     1066.49     1166.74     36.96 o 
   9   2   0       64.87       79.96     16.17 o 
  10   2   0     5690.24     5915.21    103.91 o 
  11   2   0       25.00       32.93     15.89 o 
  12   2   0     1260.70     1299.67     56.32 o 
  13   2   0       14.13       23.17     18.44 o 
  14   2   0      942.85     1139.04     76.26 o 
   1   3   0       93.59      268.88     12.55 o 
   2   3   0    17062.63    19480.66    245.91 o 
   3   3   0     4907.74     4842.69     75.49 o 
   4   3   0    16701.46    15507.95    226.26 o 
   5   3   0     2570.21     2861.31     37.94 o 
   6   3   0     4210.77     3727.67     52.87 o 
   7   3   0     1199.48     1263.65     22.39 o 
   8   3   0     3173.66     3107.69     50.24 o 
   9   3   0      538.11      532.15     28.97 o 
  10   3   0     1265.50     1253.47     37.95 o 
  11   3   0        0.95       10.64     18.81 o 
  12   3   0      249.46      148.45     19.69 o 
  13   3   0       55.59       35.08     20.37 o 
  14   3   0     2092.69     2248.18    156.76 o 
   0   4   0    33140.86    28574.42    582.92 o 
   1   4   0     1325.38     1216.07     22.79 o 
   2   4   0    10768.70    12220.97    140.06 o 
   3   4   0     9899.29     9405.31    107.18 o 
   4   4   0    24447.22    23296.57    321.87 o 
   5   4   0     1444.83     1386.76     29.14 o 
   6   4   0     9603.05     8990.36    130.86 o 
   7   4   0      182.45      189.14     12.84 o 
   8   4   0     4134.88     4118.35     64.05 o 
   9   4   0      274.72      265.02     18.91 o 
  10   4   0    11277.33    11103.99    214.05 o 
  11   4   0        0.35        9.56     19.02 o 
  12   4   0      583.61      531.81     41.65 o 
  13   4   0        2.61      -11.52     49.23 o 
  14   4   0     1403.17     1625.01    171.75 o 
   1   5   0      171.19      103.72     14.99 o 
   2   5   0      186.79      403.99     15.12 o 
   3   5   0      855.34      749.97     35.97 o 
   4   5   0     9491.17     8740.30    104.52 o 
   5   5   0      889.76      924.82     14.56 o 
   6   5   0        0.01      105.09     14.90 o 
   7   5   0     1070.36     1026.33     22.97 o 
   8   5   0     5237.08     5010.26     70.64 o 
   9   5   0        4.12       19.10     15.06 o 
  10   5   0     1335.44     1245.02     56.49 o 
  11   5   0       23.44       35.02     17.59 o 
  12   5   0      247.83      147.93     37.55 o 
  13   5   0      333.61      286.31     58.03 o 
  14   5   0     1805.11     1817.89    120.35 o 
   0   6   0    50350.23    47284.83   1195.45 o 
   1   6   0     2550.74     2481.42     44.91 o 
   2   6   0    27401.23    29709.75    457.42 o 
   3   6   0     3077.47     2607.82     45.86 o 
   4   6   0    43134.98    43879.98    788.49 o 
   5   6   0     1225.95     1100.48     35.24 o 
   6   6   0    11745.41    11221.68    151.17 o 
   7   6   0        7.30       15.39     17.17 o 
   8   6   0     7901.22     7988.51    116.72 o 
   9   6   0      341.75      329.69     15.09 o 
  10   6   0    10034.64     9548.68    502.34 o 
  11   6   0        0.11       -8.63     13.44 o 
  12   6   0      771.03      968.10     81.92 o 
  13   6   0      235.05      360.31     64.24 o 
  14   6   0     1848.89     2154.27    212.23 o 
   1   7   0      430.15      271.62     19.37 o 
   2   7   0       41.23       24.91     11.80 o 
   3   7   0      319.28      279.57     24.84 o 
   4   7   0     6621.87     6430.05     87.37 o 
   5   7   0      524.10      500.22     16.11 o 
   6   7   0      322.75      561.97     36.58 o 
   7   7   0       63.60       82.04     17.52 o 
   8   7   0     2900.32     2871.56     84.14 o 
   9   7   0      369.56      302.41     27.67 o 
  10   7   0      844.79      667.53    108.08 o 
  11   7   0     1252.65     1408.99    151.31 o 
  12   7   0      605.67      663.80     92.12 o 
  13   7   0      200.52      247.58     63.18 o 
   0   8   0    32670.11    30726.82    713.35 o 
   1   8   0      365.54      317.21     19.63 o 
   2   8   0    16622.26    17389.78    293.97 o 
   3   8   0     2712.17     2400.45     41.68 o 
   4   8   0    17739.54    17295.92    258.65 o 
   5   8   0      682.83      607.72     20.40 o 
   6   8   0    12977.96    12554.54    175.60 o 
   7   8   0      903.66      924.31     25.52 o 
   8   8   0     4057.12     3898.46    143.21 o 
   9   8   0      181.10      196.52     35.34 o 
  10   8   0     2357.66     2417.88    239.46 o 
  11   8   0      299.51      359.99     73.72 o 
  12   8   0      541.01      691.90     82.03 o 
  13   8   0      369.26      392.67    104.03 o 
   1   9   0      446.49      301.01     19.93 o 
   2   9   0      686.06      673.48     29.05 o 
   3   9   0     2513.72     2358.75     58.23 o 
   4   9   0     3524.75     3491.70     63.49 o 
   5   9   0      105.82      128.41     16.90 o 
   6   9   0        4.89        2.03     13.11 o 
   7   9   0      588.88      629.76     52.45 o 
   8   9   0     1351.16     1334.87     76.90 o 
   9   9   0     1155.43     1237.31     62.80 o 
  10   9   0     1837.96     1777.49     93.79 o 
  11   9   0      213.63      274.73     65.28 o 
  12   9   0      467.11      300.85     82.65 o 
  13   9   0       59.39       -0.52     49.35 o 
   0  10   0    27211.26    27002.96    717.65 o 
   1  10   0      258.72      279.70     22.52 o 
   2  10   0    14610.88    14604.52    284.96 o 
   3  10   0     5793.85     5457.70     98.33 o 
   4  10   0    10882.37    10682.60    171.60 o 
   5  10   0     3956.98     3862.99     68.20 o 
   6  10   0     6954.27     6967.86    115.57 o 
   7  10   0     2240.74     2093.26     59.52 o 
   8  10   0     1123.78     1196.96     72.10 o 
   9  10   0        8.39       -1.11     38.85 o 
  10  10   0     3796.53     4017.46    157.84 o 
  11  10   0      107.60       90.28     66.33 o 
  12  10   0      954.83     1126.99    111.22 o 
   1  11   0     2615.43     2539.35     71.47 o 
   2  11   0      382.67      374.74     24.01 o 
   3  11   0      445.82      494.38     31.41 o 
   4  11   0       30.35       23.99     24.27 o 
   5  11   0       44.04       54.57     24.23 o 
   6  11   0     1246.92     1253.83     44.83 o 
   7  11   0        2.77       -9.10     16.39 o 
   8  11   0     1113.40     1231.72     94.88 o 
   9  11   0     1056.87     1132.05     82.15 o 
  10  11   0     1189.26     1343.93     79.86 o 
  11  11   0      100.86      105.15     66.68 o 
  12  11   0      527.68      513.09     92.23 o 
   0  12   0    17298.78    16985.28    448.47 o 
   1  12   0      198.56      226.90     23.83 o 
   2  12   0     7108.46     7359.80    134.76 o 
   3  12   0      485.66      535.75     42.12 o 
   4  12   0    10996.70    10733.80    203.36 o 
   5  12   0       19.52       12.67     24.08 o 
   6  12   0     6869.94     6370.59    170.09 o 
   7  12   0       14.60       21.74     14.52 o 
   8  12   0     2539.60     2719.63    110.25 o 
   9  12   0        5.39       20.85     41.81 o 
  10  12   0     2181.30     2264.82    120.12 o 
  11  12   0        1.08     -133.64    140.19 o 
   1  13   0     2894.93     2921.32     73.39 o 
   2  13   0        6.83        2.56     17.74 o 
   3  13   0      268.27      278.40     30.01 o 
   4  13   0     1528.20     1476.99     48.57 o 
   5  13   0      168.90      187.64     24.13 o 
   6  13   0      329.93      386.19     40.77 o 
   7  13   0     1435.74     1413.46    141.65 o 
   8  13   0      187.33      239.33     48.40 o 
   9  13   0      225.46      271.93     58.21 o 
  10  13   0      652.75      647.69     83.92 o 
  11  13   0      112.55      208.01     72.40 o 
   0  14   0     3172.14     3253.80    133.48 o 
   1  14   0        0.19      -22.42     22.42 o 
   2  14   0     6240.93     6138.11    147.12 o 
   3  14   0      384.85      422.41     40.71 o 
   4  14   0     4540.95     4427.25    107.39 o 
   5  14   0      946.74     1019.34     45.58 o 
   6  14   0     2577.09     2194.35    166.23 o 
   7  14   0      621.56      729.35     51.32 o 
   8  14   0     2217.85     2496.45    161.05 o 
   9  14   0       13.11        9.81     44.30 o 
  10  14   0      874.05      857.24    153.76 o 
   1  15   0      581.99      541.10     43.20 o 
   2  15   0       14.67       21.63     29.30 o 
   3  15   0      154.73      166.58     27.92 o 
   4  15   0       92.49      126.85     27.50 o 
   5  15   0        2.90        2.86     19.12 o 
   6  15   0      391.24      325.45     60.77 o 
   7  15   0      256.00      368.34     66.41 o 
   8  15   0      529.88      530.55     77.45 o 
   9  15   0       85.31       86.09     56.60 o 
   0  16   0     2168.32     2224.95    102.86 o 
   1  16   0        0.50       -1.38     26.02 o 
   2  16   0     3712.74     3999.87    111.12 o 
   3  16   0       13.46       33.47     32.86 o 
   4  16   0     1505.08     1471.72     66.91 o 
   5  16   0      345.29      340.67     35.45 o 
   6  16   0     1402.67     1390.82    128.62 o 
   7  16   0      450.00      417.43     97.83 o 
   8  16   0     1317.80     1600.06    158.23 o 
   1  17   0      154.82      220.56     34.27 o 
   2  17   0      274.45      250.89     38.24 o 
   3  17   0      166.45      207.82     36.25 o 
   4  17   0       66.32       79.06     31.77 o 
   5  17   0        0.13      -24.59     24.59 o 
   6  17   0      241.17      307.46     70.88 o 
   7  17   0        0.44        7.21     94.57 o 
   0  18   0     1596.46     1386.45    106.16 o 
   1  18   0       13.15        5.80     39.36 o 
   2  18   0     2454.03     2668.31     95.39 o 
   3  18   0      154.62      189.61     44.10 o 
   4  18   0     1875.87     1802.95    105.65 o 
   5  18   0       21.42       99.76     43.17 o 
   1  19   0       54.78       86.71     34.13 o 
   2  19   0      224.57      283.59     41.01 o 
 -15   0   1      311.78      205.67     50.44 o 
 -13   0   1        2.83       28.24     33.22 o 
 -11   0   1     1280.22     1350.71     71.57 o 
  -9   0   1     4325.38     4458.88    182.40 o 
  -7   0   1     2340.96     2860.22     66.03 o 
  -5   0   1      104.55      122.31     15.77 o 
  -3   0   1    30581.18    28745.27    894.88 o 
   3   0   1       27.93       84.02     18.62 o 
   5   0   1     4095.34     3997.54     97.70 o 
   7   0   1    12918.11    12328.74    295.74 o 
   9   0   1      336.31      447.03     33.35 o 
  11   0   1    12878.29    13120.93    378.04 o 
  13   0   1     2165.02     2083.14     96.95 o 
 -15   1   1      382.84      330.69     60.70 o 
 -14   1   1        0.94       32.66     34.13 o 
 -13   1   1     5058.19     5216.25    112.18 o 
 -12   1   1        0.09       39.90     19.60 o 
 -11   1   1     4707.35     4894.06     85.49 o 
 -10   1   1     2797.23     2782.30     50.20 o 
  -9   1   1     1708.09     1944.89     45.55 o 
  -8   1   1      826.83      825.60     25.98 o 
  -7   1   1    50870.34    51308.51   1078.64 o 
  -6   1   1      123.79      166.94     13.96 o 
  -5   1   1    25552.99    31002.47    649.53 o 
  -4   1   1      116.72      142.97     13.66 o 
  -3   1   1    33982.59    32664.09    563.14 o 
  -2   1   1      818.54      956.00     28.29 o 
   2   1   1     9125.72     9781.74    224.91 o 
   3   1   1    24395.34    21858.54    325.58 o 
   4   1   1      321.41      341.51     13.96 o 
   5   1   1    25875.10    30593.27    569.80 o 
   6   1   1       52.71      138.61     41.34 o 
   7   1   1    22714.06    21462.17    426.46 o 
   8   1   1     1152.94     1104.30     31.34 o 
   9   1   1      663.95      790.62     28.30 o 
  10   1   1      504.96      527.43     27.63 o 
  11   1   1      534.94      631.72     31.47 o 
  12   1   1      375.12      349.79     23.75 o 
  13   1   1     1777.79     2028.37     75.61 o 
  14   1   1        0.49       14.24     37.11 o 
 -14   2   1        0.14       10.39     27.81 o 
 -13   2   1        5.83       32.39     19.29 o 
 -12   2   1        6.83       21.68     18.77 o 
 -11   2   1     1638.10     1581.72     38.33 o 
 -10   2   1        0.05       59.66     16.01 o 
  -9   2   1      950.05      922.52     27.85 o 
  -8   2   1        3.29       -9.77     15.64 o 
  -7   2   1      800.90      847.83     28.40 o 
  -6   2   1      617.94      615.58     28.75 o 
  -5   2   1     7394.12     7849.41    108.21 o 
  -4   2   1       44.19       61.56      8.76 o 
  -3   2   1    16962.54    14616.02    171.22 o 
  -2   2   1     1303.47     1420.49     21.82 o 
  -1   2   1     1919.45     3161.33     34.35 o 
   0   2   1     1249.64     1145.84     15.94 o 
   1   2   1    23168.78    22226.69    362.91 o 
   2   2   1       15.59       62.48     12.68 o 
   3   2   1     1228.44     1533.90     27.03 o 
   4   2   1      299.50      236.35      9.69 o 
   5   2   1     3345.51     3737.04     44.16 o 
   6   2   1     1115.40     1114.77     44.01 o 
   7   2   1    16248.00    15858.44    229.05 o 
   8   2   1       43.31       90.01     18.39 o 
   9   2   1      948.76     1117.61     28.79 o 
  10   2   1        8.31       31.28     17.81 o 
  11   2   1     4084.35     4133.60    108.84 o 
  12   2   1       63.80       50.49     15.83 o 
  13   2   1     1509.11     1437.93     88.03 o 
  14   2   1       11.95       14.15     39.77 o 
 -14   3   1        0.21        5.32     35.23 o 
 -13   3   1     4275.06     4319.83    227.50 o 
 -12   3   1       34.65       38.52     17.32 o 
 -11   3   1     3730.62     3755.85     79.02 o 
 -10   3   1      366.76      345.77     41.83 o 
  -9   3   1     6014.92     6347.14    115.67 o 
  -8   3   1      160.88      118.61     15.58 o 
  -7   3   1    25949.16    24836.66    533.79 o 
  -6   3   1      557.21      642.89     42.34 o 
  -5   3   1     1359.62     1700.16     28.61 o 
  -4   3   1      348.69      286.33     13.68 o 
  -3   3   1    64850.24    66204.22   1282.59 o 
  -2   3   1     7376.16     6921.16     77.89 o 
  -1   3   1    22969.13    24016.37    346.41 o 
   0   3   1       37.83       39.94      8.04 o 
   1   3   1      132.58      128.39      7.90 o 
   2   3   1      282.11      355.36     10.93 o 
   3   3   1    43418.29    39429.72    861.91 o 
   4   3   1     1366.19     1502.74     35.62 o 
   5   3   1      148.96      186.69      9.44 o 
   6   3   1       38.69       69.74      7.91 o 
   7   3   1    15748.09    15397.28    231.42 o 
   8   3   1      127.13       98.98     14.50 o 
   9   3   1     2079.90     2166.78     43.40 o 
  10   3   1      504.40      512.82     33.07 o 
  11   3   1      438.53      416.43     27.65 o 
  12   3   1       76.86       60.15     17.46 o 
  13   3   1     1787.60     2169.19    101.27 o 
  14   3   1       18.76       21.72     44.97 o 
 -14   4   1       40.15       83.43     38.04 o 
 -13   4   1        5.98       54.87     24.56 o 
 -12   4   1       15.83       31.32     18.11 o 
 -11   4   1     3228.75     2809.36     73.70 o 
 -10   4   1        5.18       76.39     39.69 o 
  -9   4   1       82.21      111.02     26.29 o 
  -8   4   1       20.91       19.46     11.10 o 
  -7   4   1     1257.74     1414.13     36.95 o 
  -6   4   1     1130.44     1083.27     24.41 o 
  -5   4   1     1116.13     1411.71     27.82 o 
  -4   4   1     4709.18     4510.74     49.34 o 
  -3   4   1    13914.13    12374.56    145.62 o 
  -2   4   1     1145.79     1215.02     27.53 o 
  -1   4   1     1809.38     2797.99     42.65 o 
   0   4   1      783.51      895.85     19.53 o 
   1   4   1    47543.06    46622.16    798.75 o 
   2   4   1     2929.44     2606.34     33.87 o 
   3   4   1     7397.63     8177.44     83.41 o 
   4   4   1     2302.46     2035.03     30.30 o 
   5   4   1     2446.01     2609.83     26.87 o 
   6   4   1      153.39      164.39     13.41 o 
   7   4   1    21728.57    21645.87    338.21 o 
   8   4   1      231.93      236.76     15.33 o 
   9   4   1     1286.46     1382.34     30.30 o 
  10   4   1      157.87      149.14     20.16 o 
  11   4   1     5604.25     5635.67    193.39 o 
  12   4   1       79.13      103.95     24.19 o 
  13   4   1     1544.80     1557.89    156.26 o 
  14   4   1       22.73       25.44     40.22 o 
 -14   5   1       18.18       65.88     51.31 o 
 -13   5   1     3709.56     3824.67    182.41 o 
 -12   5   1      118.45      106.96     18.43 o 
 -11   5   1     5656.15     4900.75    375.06 o 
 -10   5   1      562.84      619.72     38.89 o 
  -9   5   1    11776.87    12051.79    209.58 o 
  -8   5   1      144.01      133.46     21.01 o 
  -7   5   1    19861.65    18563.59    296.81 o 
  -6   5   1      649.96      789.41     23.20 o 
  -5   5   1     2806.65     2970.92     43.96 o 
  -4   5   1      879.42      798.97     20.80 o 
  -3   5   1    62347.26    61841.31   1240.81 o 
  -2   5   1     3341.22     2758.72     43.05 o 
  -1   5   1    25573.84    25565.19    371.86 o 
   0   5   1      305.31      191.59     14.92 o 
   1   5   1    16839.48    17849.93    229.11 o 
   2   5   1       95.97       76.04     11.70 o 
   3   5   1    67837.40    68833.28   1719.65 o 
   4   5   1      186.86      179.42     16.79 o 
   5   5   1     4122.05     4646.46     59.36 o 
   6   5   1     1205.00     1209.77     23.10 o 
   7   5   1     9721.86     9185.67    116.52 o 
   8   5   1       11.08       14.42      8.41 o 
   9   5   1     7031.92     6596.81    138.80 o 
  10   5   1      699.95      631.71     47.31 o 
  11   5   1      500.52      542.34     87.26 o 
  12   5   1       72.03      161.33     57.70 o 
  13   5   1     1321.60     1684.04    149.88 o 
  14   5   1       11.90       -2.27     56.72 o 
 -14   6   1       63.49      266.48     92.66 o 
 -13   6   1       49.44        4.14     40.13 o 
 -12   6   1       28.96       69.72     54.59 o 
 -11   6   1     1334.60     1152.26    128.58 o 
 -10   6   1       47.17       72.84     16.19 o 
  -9   6   1       16.24       46.99     14.68 o 
  -8   6   1       86.14       83.50     16.31 o 
  -7   6   1     2188.96     1930.91     48.80 o 
  -6   6   1     1067.89     1002.48     26.11 o 
  -5   6   1        2.37       14.16     10.07 o 
  -4   6   1     3760.18     3263.67     44.19 o 
  -3   6   1    13793.16    12589.45    167.49 o 
  -2   6   1      395.51      344.68     19.04 o 
  -1   6   1     3841.45     4638.33     58.29 o 
   0   6   1        4.99       32.46     13.49 o 
   1   6   1    60555.51    59628.86   1198.32 o 
   2   6   1     2169.49     1839.02     30.53 o 
   3   6   1    10257.50    11195.70    133.87 o 
   4   6   1     8389.76     7863.30     96.16 o 
   5   6   1     5675.25     6111.63     67.81 o 
   6   6   1     1831.52     1628.26     45.22 o 
   7   6   1    20181.01    17845.97    623.69 o 
   8   6   1       75.46       77.47     34.40 o 
   9   6   1     4926.74     4717.57    146.60 o 
  10   6   1      496.97      709.43    199.89 o 
  11   6   1     4414.41     4822.40    219.29 o 
  12   6   1      171.51      148.46     81.71 o 
  13   6   1     1665.85     1586.19    112.65 o 
  14   6   1       70.98      131.15    100.35 o 
 -14   7   1       37.06       35.36     62.08 o 
 -13   7   1     2734.59     2903.89    185.16 o 
 -12   7   1       55.77       22.84     41.65 o 
 -11   7   1     2536.60     2864.40    137.28 o 
 -10   7   1     1496.78     1346.15    112.82 o 
  -9   7   1     9903.03     9139.83    170.87 o 
  -8   7   1      336.82      339.48     26.23 o 
  -7   7   1    19078.20    18548.30    281.94 o 
  -6   7   1      358.30      359.58     26.42 o 
  -5   7   1     5068.91     5206.59     67.47 o 
  -4   7   1      191.59      167.83     13.68 o 
  -3   7   1    54391.37    53545.85   1048.40 o 
  -2   7   1     9681.39     8749.79    132.20 o 
  -1   7   1    20384.63    20064.07    295.14 o 
   0   7   1     3592.34     3161.47     60.10 o 
   1   7   1    20961.94    21780.55    347.75 o 
   2   7   1      437.72      392.40     15.86 o 
   3   7   1    39681.66    39138.97    681.71 o 
   4   7   1      306.50      335.57     22.99 o 
   5   7   1     1350.26     1373.95     24.40 o 
   6   7   1      247.88      226.49     22.21 o 
   7   7   1    10991.04    10662.20    231.72 o 
   8   7   1      369.67      380.71     35.31 o 
   9   7   1     4028.78     4165.94    141.73 o 
  10   7   1      576.66      580.20     65.79 o 
  11   7   1      206.85      260.62     67.35 o 
  12   7   1      214.20      210.35     57.79 o 
  13   7   1      514.48      782.48     88.81 o 
 -13   8   1       23.62       -8.69     46.62 o 
 -12   8   1      132.27      193.08     70.00 o 
 -11   8   1      749.49      931.06     83.09 o 
 -10   8   1       57.83       55.66     13.33 o 
  -9   8   1      166.30      222.08     26.79 o 
  -8   8   1        8.56       24.52     11.91 o 
  -7   8   1       22.00       36.50     13.51 o 
  -6   8   1     2923.71     2843.75     58.76 o 
  -5   8   1      120.78      115.12     15.39 o 
  -4   8   1     1052.59      905.89     25.12 o 
  -3   8   1     4170.39     3582.22     62.08 o 
  -2   8   1      796.42      792.88     50.55 o 
  -1   8   1      250.80      312.09     17.36 o 
   0   8   1     1524.83     1705.14     39.95 o 
   1   8   1     8677.14     7841.82    128.12 o 
   2   8   1     2557.12     2190.87     43.48 o 
   3   8   1     3718.10     4176.16     60.32 o 
   4   8   1     2915.54     2557.84     40.78 o 
   5   8   1     7608.37     7566.56    103.27 o 
   6   8   1     1017.64      935.04     29.99 o 
   7   8   1     6325.81     6288.09    143.73 o 
   8   8   1       62.91       70.13     29.95 o 
   9   8   1      692.95      680.27     70.84 o 
  10   8   1      157.62      202.41     54.63 o 
  11   8   1     2961.81     3332.39    195.11 o 
  12   8   1       21.74        4.98     43.68 o 
  13   8   1      865.33      911.23     98.96 o 
 -13   9   1     1482.63     1694.19    163.53 o 
 -12   9   1      195.61      351.33     76.66 o 
 -11   9   1     1941.39     1954.83    303.60 o 
 -10   9   1      790.96      923.24     76.60 o 
  -9   9   1     1886.93     2023.88     98.13 o 
  -8   9   1        8.74       34.99     15.32 o 
  -7   9   1     9884.26     9600.04    148.77 o 
  -6   9   1        5.93       12.59     16.48 o 
  -5   9   1     5823.30     5815.72     86.17 o 
  -4   9   1     1413.63     1440.48     46.69 o 
  -3   9   1    17637.60    16579.75    279.00 o 
  -2   9   1      189.56      154.27     20.21 o 
  -1   9   1    15245.19    15296.17    236.76 o 
   0   9   1      960.14      682.06     29.91 o 
   1   9   1     6329.12     6238.98    100.76 o 
   2   9   1       23.45       15.40     14.15 o 
   3   9   1     8483.14     8017.03    126.41 o 
   4   9   1       78.99       83.45     16.45 o 
   5   9   1     1932.29     1915.69     45.58 o 
   6   9   1       41.69       45.66     22.02 o 
   7   9   1     7779.41     7426.44    184.39 o 
   8   9   1      444.70      410.59     65.13 o 
   9   9   1     1146.75     1279.89     64.62 o 
  10   9   1      272.11      337.91     51.79 o 
  11   9   1       89.28      196.40     76.55 o 
  12   9   1        7.68       17.58     49.02 o 
  13   9   1      478.05      578.46    147.45 o 
 -12  10   1       26.84       98.95    116.62 o 
 -11  10   1      544.73      446.69     78.57 o 
 -10  10   1      391.95      453.47     59.00 o 
  -9  10   1      251.34      234.05     38.69 o 
  -8  10   1      182.99      190.33     20.87 o 
  -7  10   1      126.44      131.56     21.03 o 
  -6  10   1     1987.17     2033.46     49.76 o 
  -5  10   1        5.98       36.13     16.66 o 
  -4  10   1      607.53      586.40     27.51 o 
  -3  10   1      420.07      380.62     23.90 o 
  -2  10   1     2143.38     2075.57     51.72 o 
  -1  10   1      827.53      908.40     31.57 o 
   0  10   1       75.82      138.59     21.37 o 
   1  10   1     3250.23     3174.92     70.39 o 
   2  10   1     5611.35     5382.24    101.25 o 
   3  10   1     3235.02     3264.12     60.48 o 
   4  10   1      924.73      838.11     25.40 o 
   5  10   1      732.10      788.49     28.83 o 
   6  10   1     2031.71     1972.00     41.07 o 
   7  10   1      634.81      620.32     47.33 o 
   8  10   1      235.54      273.72     42.63 o 
   9  10   1      603.35      641.09     52.99 o 
  10  10   1       38.00      109.97     45.08 o 
  11  10   1     2518.81     2671.69    130.47 o 
  12  10   1      191.96      141.57     77.59 o 
 -12  11   1       76.83      135.56    110.95 o 
 -11  11   1     2459.10     2790.20    153.78 o 
 -10  11   1      663.14      824.30    100.07 o 
  -9  11   1     3159.90     3404.23    145.35 o 
  -8  11   1        3.16       -3.15     16.61 o 
  -7  11   1     6262.83     5862.90    171.80 o 
  -6  11   1        2.56       -0.46     17.08 o 
  -5  11   1    10344.47    10155.59    177.91 o 
  -4  11   1       71.03       86.04     19.22 o 
  -3  11   1     6344.62     6087.85    111.55 o 
  -2  11   1     1062.55     1062.93     37.44 o 
  -1  11   1    11698.57    11693.67    210.03 o 
   0  11   1     6447.94     6097.85    107.99 o 
   1  11   1     7022.60     7053.14    131.97 o 
   2  11   1       94.42      128.82     22.55 o 
   3  11   1     6879.19     6619.45    156.55 o 
   4  11   1        9.95       17.28     16.15 o 
   5  11   1     5853.32     5674.06    114.32 o 
   6  11   1       16.14       21.84     11.86 o 
   7  11   1     1031.04     1103.80     70.44 o 
   8  11   1      458.09      528.37     76.85 o 
   9  11   1     1151.35     1218.88     79.56 o 
  10  11   1      458.92      546.80    109.37 o 
  11  11   1      758.21      817.87    105.03 o 
  12  11   1       28.61       96.58     82.10 o 
 -11  12   1      218.49      254.32     68.71 o 
 -10  12   1       82.80      101.78     72.38 o 
  -9  12   1       11.20        4.97     28.34 o 
  -8  12   1      471.82      586.91     69.35 o 
  -7  12   1      151.16      150.22     26.76 o 
  -6  12   1      443.86      473.06     38.91 o 
  -5  12   1      226.83      151.59     30.33 o 
  -4  12   1       68.54       85.01     21.28 o 
  -3  12   1     2682.34     2578.21     61.90 o 
  -2  12   1       78.69       65.67     24.43 o 
  -1  12   1     2638.98     2598.37     64.02 o 
   0  12   1       10.01       49.31     22.19 o 
   1  12   1     3886.70     3991.37     83.27 o 
   2  12   1      811.35      897.47     37.35 o 
   3  12   1     1498.97     1570.56     47.58 o 
   4  12   1       81.41       75.86     21.44 o 
   5  12   1     4121.65     4028.61     93.91 o 
   6  12   1       17.30       58.80     18.47 o 
   7  12   1     2722.28     2867.20    116.52 o 
   8  12   1       32.86       76.19     43.89 o 
   9  12   1     1167.85     1205.22     85.90 o 
  10  12   1        0.79       12.72     40.65 o 
  11  12   1     1673.54     1699.25    120.28 o 
 -11  13   1     2204.10     2341.54    146.72 o 
 -10  13   1      302.79      384.62    118.84 o 
  -9  13   1     3072.87     3159.00    151.85 o 
  -8  13   1      590.12      454.28     58.98 o 
  -7  13   1     3961.17     3569.44    260.68 o 
  -6  13   1      167.37      183.11     31.34 o 
  -5  13   1     4767.28     4698.86    119.92 o 
  -4  13   1      628.60      661.88     40.13 o 
  -3  13   1    10036.74     9888.71    192.41 o 
  -2  13   1     1333.03     1406.05     51.53 o 
  -1  13   1     7003.49     6903.19    147.46 o 
   0  13   1      577.97      534.55     37.34 o 
   1  13   1     7062.42     7050.74    139.22 o 
   2  13   1      708.60      660.30     45.24 o 
   3  13   1     5067.44     4985.01    104.74 o 
   4  13   1      729.86      699.72     52.28 o 
   5  13   1     2387.65     2291.23     63.74 o 
   6  13   1      924.58      975.43     57.45 o 
   7  13   1     1295.04     1303.06     80.34 o 
   8  13   1      972.06     1090.51    101.73 o 
   9  13   1     1099.88     1223.08     88.23 o 
  10  13   1      321.81      486.61     70.93 o 
 -10  14   1       65.50       91.19     67.94 o 
  -9  14   1      103.54      163.92     56.72 o 
  -8  14   1      387.53      454.64     78.73 o 
  -7  14   1        2.65        3.16     24.21 o 
  -6  14   1      826.53      863.19     61.61 o 
  -5  14   1       15.01       15.18     19.84 o 
  -4  14   1      371.21      348.49     35.52 o 
  -3  14   1       30.42      -13.57     20.55 o 
  -2  14   1      743.03      772.62     51.23 o 
  -1  14   1     1211.67     1211.37     47.08 o 
   0  14   1      128.69      115.93     26.12 o 
   1  14   1     1261.45     1285.39     70.37 o 
   2  14   1        5.62       -4.22     22.27 o 
   3  14   1     2515.82     2762.00     76.05 o 
   4  14   1     1009.16     1062.89     51.00 o 
   5  14   1     2001.78     1920.21    105.47 o 
   6  14   1      426.93      413.13     47.54 o 
   7  14   1     1120.12     1271.50     95.29 o 
   8  14   1      175.92      239.27     60.33 o 
   9  14   1     2055.23     2425.82    126.76 o 
  10  14   1        3.07      -20.21     47.41 o 
  -9  15   1     1716.40     1775.09    140.07 o 
  -8  15   1      146.18      135.66     74.14 o 
  -7  15   1     1583.04     1449.13     96.19 o 
  -6  15   1      517.79      463.44     31.58 o 
  -5  15   1     3269.22     3344.25    166.97 o 
  -4  15   1      126.77      121.31     28.88 o 
  -3  15   1     4251.76     4149.79    106.78 o 
  -2  15   1      893.79     1097.09     59.35 o 
  -1  15   1     3751.19     3802.88    111.38 o 
   0  15   1      518.66      566.11     45.15 o 
   1  15   1     3416.88     3665.38     96.19 o 
   2  15   1      280.03      290.66     31.19 o 
   3  15   1     3410.78     3323.58     93.26 o 
   4  15   1        0.49       14.05     20.43 o 
   5  15   1     2303.63     2078.01    146.37 o 
   6  15   1      361.31      477.12     67.61 o 
   7  15   1     1140.78     1188.52     97.21 o 
   8  15   1       31.46       39.57     58.04 o 
   9  15   1      266.98      306.69     70.16 o 
  -8  16   1       44.79       56.79     44.31 o 
  -7  16   1       63.10       67.06     51.97 o 
  -6  16   1      422.17      415.16     37.48 o 
  -5  16   1        7.97       21.33     23.95 o 
  -4  16   1      334.78      392.22     46.67 o 
  -3  16   1       73.75       87.45     31.71 o 
  -2  16   1      503.85      505.80     45.97 o 
  -1  16   1      590.27      657.52     50.28 o 
   0  16   1       18.88       52.22     29.69 o 
   1  16   1      179.14      154.60     35.07 o 
   2  16   1       63.43      111.09     45.70 o 
   3  16   1     1483.36     1485.02     68.50 o 
   4  16   1      569.76      598.78     45.73 o 
   5  16   1     1015.00      906.06    103.03 o 
   6  16   1       96.35      151.37     56.07 o 
   7  16   1      898.18      684.75     97.15 o 
   8  16   1       38.61       74.56     65.12 o 
  -7  17   1     1588.54     1399.81    100.39 o 
  -6  17   1       60.64       46.35     28.31 o 
  -5  17   1     2883.41     2531.99    183.77 o 
  -4  17   1       42.65       64.05     26.40 o 
  -3  17   1     1296.22     1380.06     74.78 o 
  -2  17   1      306.35      356.02     51.38 o 
  -1  17   1     2855.81     2882.69     89.85 o 
   0  17   1      686.06      770.61     54.45 o 
   1  17   1     3170.76     3184.74    109.79 o 
   2  17   1      151.95      206.26     34.38 o 
   3  17   1      866.92      868.64     48.73 o 
   4  17   1        0.93       52.77     28.82 o 
   5  17   1     1402.66     1197.99    224.34 o 
   6  17   1      126.18      143.64     52.79 o 
  -5  18   1       60.90       22.21     33.32 o 
  -4  18   1       48.63       10.67     29.25 o 
  -3  18   1      208.69      173.74     36.71 o 
  -2  18   1      122.19       42.62     35.37 o 
  -1  18   1      559.42      612.64     54.43 o 
   0  18   1        3.18       30.00     36.86 o 
   1  18   1      556.46      397.96     41.38 o 
   2  18   1      346.77      345.37     39.59 o 
   3  18   1      780.29      764.32     58.13 o 
   4  18   1      173.67      171.61     40.34 o 
   5  18   1      537.13      630.84     78.97 o 
  -2  19   1       13.54       76.99     32.07 o 
  -1  19   1     1391.26     1438.98     79.42 o 
   0  19   1      176.84      252.80     43.21 o 
   1  19   1     1457.24     1505.11     95.38 o 
   2  19   1        1.95      -27.75     39.95 o 
 -14   0   2     1666.46     1547.45    122.09 o 
 -12   0   2     3423.36     3220.09    144.30 o 
 -10   0   2    15394.68    15310.18    394.49 o 
  -8   0   2     7842.31     8394.73    148.75 o 
  -6   0   2    45667.01    51049.31   1341.27 o 
  -4   0   2    32706.49    31893.77    791.04 o 
  -2   0   2     1000.98     1809.71     22.82 o 
   2   0   2      947.99     1100.57     28.17 o 
   4   0   2     2608.41     2617.00     62.16 o 
   6   0   2    12944.09    11989.60    265.12 o 
   8   0   2     2766.24     2623.56     88.30 o 
  10   0   2     1160.28     1553.24     81.17 o 
  12   0   2       79.13       57.95     32.22 o 
 -15   1   2       30.67       19.67     26.88 o 
 -14   1   2      283.83      220.66     34.39 o 
 -13   1   2        0.29        2.33     17.59 o 
 -12   1   2      803.76      921.20     40.65 o 
 -11   1   2        8.46        9.23     14.09 o 
 -10   1   2     4006.57     4212.96     76.88 o 
  -9   1   2      335.34      355.46     18.16 o 
  -8   1   2      161.52      154.29     14.25 o 
  -7   1   2        5.90       21.62     10.37 o 
  -6   1   2    16299.07    14563.01    228.98 o 
  -5   1   2      190.72      198.68     14.63 o 
  -4   1   2     2317.80     2667.91     34.04 o 
  -3   1   2     1559.80     1535.55     19.52 o 
  -2   1   2    77659.92    85654.78   2244.77 o 
  -1   1   2     1206.44     1369.26     21.51 o 
   0   1   2    57301.35    65612.72   1439.05 o 
   1   1   2      369.00      361.13     22.36 o 
   2   1   2     2045.51     3170.52     38.72 o 
   3   1   2     3619.06     3713.55     46.22 o 
   4   1   2    43641.27    41387.77    801.13 o 
   5   1   2      186.73      228.38     12.94 o 
   6   1   2    12808.14    13878.38    228.16 o 
   7   1   2       91.67      100.23     20.57 o 
   8   1   2    14826.03    14948.50    289.24 o 
   9   1   2      283.15      230.21     23.12 o 
  10   1   2    14349.17    14583.29    268.60 o 
  11   1   2        9.54       34.39     14.84 o 
  12   1   2     1992.00     1891.43     53.68 o 
  13   1   2        0.01      -13.16     17.70 o 
  14   1   2     3047.01     2913.97    119.14 o 
 -15   2   2        0.31        3.10     37.98 o 
 -14   2   2     2506.36     2317.84    191.05 o 
 -13   2   2        1.32      -10.15     23.04 o 
 -12   2   2     1611.25     1643.15     42.76 o 
 -11   2   2       11.74       27.17     17.14 o 
 -10   2   2    17634.25    18040.22    304.60 o 
  -9   2   2      167.41      249.47     18.08 o 
  -8   2   2     5443.37     5715.94    118.90 o 
  -7   2   2     1449.16     1346.96     55.94 o 
  -6   2   2    20069.91    22154.19    391.65 o 
  -5   2   2       11.60       40.65     13.07 o 
  -4   2   2    39118.01    36775.45    619.96 o 
  -3   2   2       29.73      103.23     10.86 o 
  -2   2   2    11267.84    14763.33    214.16 o 
  -1   2   2    11113.46    11805.96    138.23 o 
   0   2   2    64952.51    68330.89   1583.87 o 
   1   2   2     6889.44     7043.23     75.51 o 
   2   2   2       21.21      135.84     27.60 o 
   3   2   2     1520.27     1651.24     35.89 o 
   4   2   2     4936.42     4831.18     62.01 o 
   5   2   2        1.63       17.25     11.78 o 
   6   2   2     9077.18     7985.65    118.45 o 
   7   2   2       28.05       59.51      8.76 o 
   8   2   2      593.22      564.75     18.43 o 
   9   2   2        0.60       19.13     15.36 o 
  10   2   2     1727.43     1873.87     41.05 o 
  11   2   2       88.19       91.09     16.95 o 
  12   2   2        3.42       19.32     16.94 o 
  13   2   2      119.92       75.58     32.44 o 
  14   2   2       68.99      -15.38     39.72 o 
 -14   3   2      259.69      163.19     24.42 o 
 -13   3   2       36.49       92.89     22.78 o 
 -12   3   2        2.71       27.06     17.20 o 
 -11   3   2       98.45      132.62     18.37 o 
 -10   3   2       16.22       61.95     20.72 o 
  -9   3   2       60.72       88.72     22.49 o 
  -8   3   2      502.21      476.06     25.03 o 
  -7   3   2        2.55       -8.77     13.60 o 
  -6   3   2    16678.11    14897.22    240.38 o 
  -5   3   2      839.93     1040.44     24.97 o 
  -4   3   2     2863.74     3475.02     47.00 o 
  -3   3   2      552.24      463.60     18.42 o 
  -2   3   2     3767.83     3148.88     46.40 o 
  -1   3   2     2634.00     3170.39     36.56 o 
   0   3   2    45132.36    47322.18   1001.28 o 
   1   3   2      186.87      280.97     15.72 o 
   2   3   2      819.60     1482.22     15.01 o 
   3   3   2     2510.13     2486.93     72.37 o 
   4   3   2    46705.58    44547.30   1162.97 o 
   5   3   2     2629.54     3153.71     33.26 o 
   6   3   2     5410.32     5606.70     62.71 o 
   7   3   2       42.40       41.31     11.12 o 
   8   3   2    10614.80    10313.82    139.33 o 
   9   3   2     1558.61     1530.92     34.86 o 
  10   3   2     4959.96     4911.92    195.79 o 
  11   3   2        2.36       18.72     15.04 o 
  12   3   2      589.06      486.11     67.94 o 
  13   3   2       30.92       42.08     98.45 o 
  14   3   2     2861.49     2640.45    630.47 o 
 -14   4   2     3918.07     4296.87    220.53 o 
 -13   4   2        2.52       -7.89     16.98 o 
 -12   4   2     1229.43     1132.22     42.24 o 
 -11   4   2       37.79       40.11     20.70 o 
 -10   4   2    11041.62    11063.43    221.48 o 
  -9   4   2       80.26       96.27     25.18 o 
  -8   4   2     4129.26     4242.55     78.50 o 
  -7   4   2      779.67      642.39     27.16 o 
  -6   4   2     5148.27     4968.00     68.23 o 
  -5   4   2     3098.18     3209.12     46.37 o 
  -4   4   2    51286.34    52407.00    993.79 o 
  -3   4   2       59.89       72.48     11.88 o 
  -2   4   2     2218.51     1563.80     32.85 o 
  -1   4   2      717.35      908.47     34.30 o 
   0   4   2      132.89      290.35     13.71 o 
   1   4   2     2442.10     2740.90     42.06 o 
   2   4   2     2471.65     2503.16     37.86 o 
   3   4   2     2136.96     1670.72     39.94 o 
   4   4   2     5603.83     5060.47     87.31 o 
   5   4   2      898.36      895.39     44.62 o 
   6   4   2    14610.26    14215.92    288.68 o 
   7   4   2        0.82       12.86      7.21 o 
   8   4   2        3.20       30.21     10.83 o 
   9   4   2      503.99      444.04     37.92 o 
  10   4   2     3304.32     2984.50    126.62 o 
  11   4   2      163.88       75.28     24.88 o 
  12   4   2        0.55       -2.87     34.44 o 
  13   4   2      158.63      171.39    109.00 o 
  14   4   2       19.62       15.97     56.40 o 
 -14   5   2       39.03       61.69     43.30 o 
 -13   5   2      506.17      489.72     74.44 o 
 -12   5   2      117.34      162.06     30.41 o 
 -11   5   2      576.17      623.55     46.80 o 
 -10   5   2     1448.09     1337.30     52.96 o 
  -9   5   2       41.88       49.30     29.82 o 
  -8   5   2      316.60      369.16     23.37 o 
  -7   5   2        2.09        3.63     11.34 o 
  -6   5   2    13679.19    12835.30    195.47 o 
  -5   5   2     2112.10     2228.21     50.36 o 
  -4   5   2       91.76      125.55     12.57 o 
  -3   5   2     2048.24     1859.12     31.88 o 
  -2   5   2    25323.36    24319.32    342.03 o 
  -1   5   2     3050.46     2816.83     47.69 o 
   0   5   2    36847.60    36338.47    569.46 o 
   1   5   2     6890.18     6202.76     73.02 o 
   2   5   2    18116.67    20996.04    280.95 o 
   3   5   2       11.89       34.58      7.93 o 
   4   5   2    37417.78    35713.24    784.54 o 
   5   5   2     1603.32     1568.33     45.53 o 
   6   5   2     5322.74     5716.71    149.64 o 
   7   5   2      269.34      274.27     40.27 o 
   8   5   2     9369.52     9399.14    254.75 o 
   9   5   2       28.51       38.06     29.02 o 
  10   5   2     4591.10     4598.07    136.43 o 
  11   5   2      162.63      184.97     46.39 o 
  12   5   2      880.97      905.36     91.89 o 
  13   5   2       43.66       53.45     62.26 o 
  14   5   2     2649.37     3128.62    230.52 o 
 -14   6   2     3015.51     3499.03    167.79 o 
 -13   6   2       44.08       19.35     34.39 o 
 -12   6   2     1028.07      751.38     77.70 o 
 -11   6   2      132.58       89.19     25.59 o 
 -10   6   2     9942.63     9586.14    197.73 o 
  -9   6   2      718.29      678.37     30.02 o 
  -8   6   2     9595.81     9881.15    184.14 o 
  -7   6   2      712.56      582.68     31.43 o 
  -6   6   2     5223.67     5159.92     83.15 o 
  -5   6   2      808.27      768.67     21.65 o 
  -4   6   2    10307.11     9268.55    124.01 o 
  -3   6   2       79.85       80.08     13.06 o 
  -2   6   2     1025.23     1493.24     34.10 o 
  -1   6   2      272.38      317.51     16.70 o 
   0   6   2     5268.48     3963.92     51.94 o 
   1   6   2     1058.43      940.90     37.50 o 
   2   6   2     1533.66     1569.60     35.57 o 
   3   6   2     6929.85     6575.76     77.94 o 
   4   6   2    10472.93    10357.27    114.74 o 
   5   6   2     1560.68     1344.32     45.78 o 
   6   6   2     4631.21     4211.30     96.96 o 
   7   6   2      298.83      316.28     57.71 o 
   8   6   2      621.07      615.41     48.67 o 
   9   6   2      391.94      416.54     45.98 o 
  10   6   2      904.89     1258.11     77.72 o 
  11   6   2      150.10      174.64     49.38 o 
  12   6   2        2.67        5.21     48.86 o 
  13   6   2      313.64      407.17     98.70 o 
 -14   7   2        0.55       11.62     65.25 o 
 -13   7   2      333.41      390.44     69.48 o 
 -12   7   2      152.43      182.60     69.50 o 
 -11   7   2      435.28      460.63     42.95 o 
 -10   7   2      832.70      902.92     63.83 o 
  -9   7   2      167.15      102.62     34.87 o 
  -8   7   2      954.03      976.16     30.06 o 
  -7   7   2        0.34       22.08     14.26 o 
  -6   7   2     7473.45     6645.59    101.27 o 
  -5   7   2      511.54      464.25     20.76 o 
  -4   7   2     6876.70     7003.13    109.04 o 
  -3   7   2     2021.47     1834.41     42.11 o 
  -2   7   2    21959.33    22444.05    348.12 o 
  -1   7   2     1215.60      806.30     22.97 o 
   0   7   2    11843.15    10860.73    155.05 o 
   1   7   2      648.28      403.30     22.24 o 
   2   7   2    10704.08    12529.33    162.18 o 
   3   7   2      735.03      757.93     37.85 o 
   4   7   2    28598.18    28135.49    450.73 o 
   5   7   2      341.67      260.67     32.34 o 
   6   7   2    10800.70    11085.83    231.34 o 
   7   7   2      357.70      375.36     37.67 o 
   8   7   2     7296.40     7103.01    201.90 o 
   9   7   2      666.98      810.53     89.12 o 
  10   7   2     4540.65     4638.40    184.30 o 
  11   7   2      211.80      201.46     55.07 o 
  12   7   2     2154.43     2124.62    156.41 o 
  13   7   2        6.16       74.45     54.08 o 
 -13   8   2       55.78       93.16     68.47 o 
 -12   8   2     1586.26     1546.29    135.14 o 
 -11   8   2      213.76      115.74     27.09 o 
 -10   8   2     6460.81     6165.08    279.84 o 
  -9   8   2       16.94       60.97     19.17 o 
  -8   8   2     5742.90     5518.06    101.57 o 
  -7   8   2      847.69      900.13     34.21 o 
  -6   8   2     7021.28     7150.81    106.19 o 
  -5   8   2      968.17      787.89     35.71 o 
  -4   8   2    17220.21    16888.96    285.69 o 
  -3   8   2     2314.19     2122.73     69.49 o 
  -2   8   2     2426.92     2811.49     52.92 o 
  -1   8   2      340.29      462.28     22.27 o 
   0   8   2    14833.08    13775.03    211.22 o 
   1   8   2      119.62       71.02     12.47 o 
   2   8   2    11080.25    11480.91    151.26 o 
   3   8   2      970.36      843.62     21.56 o 
   4   8   2     1838.36     1706.07     37.98 o 
   5   8   2     3844.90     3526.86     40.68 o 
   6   8   2     4291.74     3910.91    105.04 o 
   7   8   2      588.80      633.20     43.11 o 
   8   8   2      103.48       86.69     57.36 o 
   9   8   2      109.05       55.94     37.63 o 
  10   8   2      316.96      349.39     66.20 o 
  11   8   2      107.85      165.56     50.25 o 
  12   8   2        5.51       -0.54     44.09 o 
  13   8   2      333.75      573.16    279.93 o 
 -13   9   2      137.30      168.94     75.13 o 
 -12   9   2       49.40       57.24     51.52 o 
 -11   9   2      264.02      427.35     69.57 o 
 -10   9   2      268.95      221.04     35.61 o 
  -9   9   2     1374.98     1383.46     60.73 o 
  -8   9   2        2.18       10.63     14.06 o 
  -7   9   2        0.29        4.60     14.73 o 
  -6   9   2     3609.86     3410.64     76.80 o 
  -5   9   2        0.87        0.54     13.57 o 
  -4   9   2     1378.24     1352.30     38.40 o 
  -3   9   2     2842.63     2600.52     52.50 o 
  -2   9   2     3820.78     3588.09     64.54 o 
  -1   9   2     4984.73     4387.74     84.28 o 
   0   9   2     9635.52     9569.21    159.21 o 
   1   9   2      781.52      653.59     27.41 o 
   2   9   2      421.33      541.74     23.99 o 
   3   9   2       10.24       54.71     13.26 o 
   4   9   2    12347.63    11999.85    172.46 o 
   5   9   2      375.02      365.19     15.25 o 
   6   9   2     3641.03     3822.81    132.84 o 
   7   9   2       74.95      117.31     32.90 o 
   8   9   2     4071.47     4104.56    125.77 o 
   9   9   2      708.52      774.24     89.65 o 
  10   9   2     4781.02     4833.42    188.95 o 
  11   9   2      193.61      285.81     52.54 o 
  12   9   2     1326.56     1434.76    122.92 o 
 -12  10   2     1471.50     1508.44    447.71 o 
 -11  10   2       44.26        8.33     48.04 o 
 -10  10   2     6111.21     6205.81    229.90 o 
  -9  10   2      131.85      147.06     24.03 o 
  -8  10   2     3734.47     3665.94    122.37 o 
  -7  10   2     1941.60     1978.78     51.68 o 
  -6  10   2     7463.40     7513.85    149.99 o 
  -5  10   2      624.74      601.08     36.10 o 
  -4  10   2     9139.08     9309.09    173.31 o 
  -3  10   2     3767.31     3724.87     73.23 o 
  -2  10   2     5141.03     5509.57     96.96 o 
  -1  10   2     1314.51     1272.46     43.45 o 
   0  10   2    11740.97    11328.60    176.86 o 
   1  10   2     1228.67     1187.58     41.52 o 
   2  10   2     2428.71     2299.07     72.36 o 
   3  10   2     1723.71     1659.45     39.94 o 
   4  10   2     3295.78     3068.13     61.72 o 
   5  10   2     1269.78     1223.47     32.43 o 
   6  10   2     1575.75     1525.72     71.84 o 
   7  10   2      205.07      171.14     35.17 o 
   8  10   2        5.74       -6.63     30.35 o 
   9  10   2       52.80       43.99     50.84 o 
  10  10   2      393.16      533.99     71.67 o 
  11  10   2      182.14      348.49     73.47 o 
  12  10   2        1.90        1.12     64.96 o 
 -12  11   2       85.90      199.68     72.31 o 
 -11  11   2       66.41      107.67     63.37 o 
 -10  11   2      103.72      109.30     50.01 o 
  -9  11   2     1024.02     1266.05    125.02 o 
  -8  11   2      335.50      292.99     24.11 o 
  -7  11   2       38.02       51.03     20.21 o 
  -6  11   2     2898.00     2719.26     63.64 o 
  -5  11   2      286.49      282.07     27.81 o 
  -4  11   2     1697.62     1710.59     47.63 o 
  -3  11   2     1134.02     1120.67     38.74 o 
  -2  11   2     5305.85     5176.48     90.22 o 
  -1  11   2     2319.90     2173.00     56.83 o 
   0  11   2     8985.99     9053.59    160.17 o 
   1  11   2     2174.88     2078.99     61.11 o 
   2  11   2     4862.32     5064.91     94.85 o 
   3  11   2      116.52      120.68     20.06 o 
   4  11   2     9056.02     9079.08    159.33 o 
   5  11   2      556.09      565.10     25.90 o 
   6  11   2     5722.43     5827.81    168.72 o 
   7  11   2     1081.25     1059.46     68.71 o 
   8  11   2     3840.08     4027.15    144.64 o 
   9  11   2      478.64      555.73     61.34 o 
  10  11   2     3248.39     3419.70    157.33 o 
  11  11   2       66.82       94.30     50.92 o 
 -11  12   2       20.43        2.93     48.53 o 
 -10  12   2     2966.17     3284.97    189.06 o 
  -9  12   2      393.01      339.23     75.22 o 
  -8  12   2     4199.42     3824.44    225.65 o 
  -7  12   2     1199.57     1179.92    109.13 o 
  -6  12   2     6488.47     6243.88    145.16 o 
  -5  12   2      518.71      528.80     31.40 o 
  -4  12   2     6349.12     6471.04    141.41 o 
  -3  12   2      904.59      943.40     43.65 o 
  -2  12   2     2953.45     3180.43     76.22 o 
  -1  12   2      134.26      198.95     33.62 o 
   0  12   2     5628.36     5469.14    117.61 o 
   1  12   2      484.89      510.11     33.92 o 
   2  12   2     3377.93     3409.24    102.44 o 
   3  12   2     1899.26     1857.26     57.11 o 
   4  12   2     1874.30     1782.95     43.05 o 
   5  12   2      128.70      130.43     17.22 o 
   6  12   2      279.75      236.26     33.89 o 
   7  12   2      154.26      250.63     49.89 o 
   8  12   2       12.17       28.33     34.73 o 
   9  12   2      170.86      126.38     48.22 o 
  10  12   2      279.22      383.14     85.58 o 
  11  12   2       15.71       23.83     58.69 o 
 -11  13   2       25.75       33.53     99.62 o 
 -10  13   2      341.75      289.44     97.98 o 
  -9  13   2      300.19      397.71     78.76 o 
  -8  13   2      789.05      666.67     67.00 o 
  -7  13   2       40.30       54.55     23.48 o 
  -6  13   2     2001.90     1987.13     63.28 o 
  -5  13   2       34.55       54.51     23.78 o 
  -4  13   2     1595.73     1593.41     57.91 o 
  -3  13   2      456.63      496.98     37.20 o 
  -2  13   2     4431.38     4399.15    101.17 o 
  -1  13   2     2746.88     2885.86     74.00 o 
   0  13   2     5043.90     5058.72    129.27 o 
   1  13   2     1351.12     1328.78     52.84 o 
   2  13   2     3882.76     4097.58    114.80 o 
   3  13   2        6.21       26.50     21.74 o 
   4  13   2     5853.91     5384.10    149.63 o 
   5  13   2      447.33      429.83     39.86 o 
   6  13   2     6718.97     7055.78    266.37 o 
   7  13   2      615.19      814.96     82.67 o 
   8  13   2     2384.09     2659.96    138.09 o 
   9  13   2      370.04      428.42     72.94 o 
  10  13   2     2021.33     2483.73    149.52 o 
 -10  14   2     1431.34     1547.36    309.06 o 
  -9  14   2      274.33      342.11     94.60 o 
  -8  14   2     1927.50     1760.77    122.67 o 
  -7  14   2      226.38      250.98     47.01 o 
  -6  14   2     1476.96     1454.77    108.09 o 
  -5  14   2      724.19      730.00     46.71 o 
  -4  14   2     2030.53     1935.15     61.44 o 
  -3  14   2      107.99       77.59     29.75 o 
  -2  14   2     4248.87     4273.02    112.25 o 
  -1  14   2      524.55      412.80     38.53 o 
   0  14   2     1413.00     1522.08     52.25 o 
   1  14   2      577.57      540.73     35.87 o 
   2  14   2      764.45      758.77     55.67 o 
   3  14   2      780.66      873.79     49.10 o 
   4  14   2      828.52      728.16     47.58 o 
   5  14   2      303.94      338.43     29.66 o 
   6  14   2     1022.72      741.81    129.26 o 
   7  14   2      176.56      255.93     64.91 o 
   8  14   2      497.06      530.37     65.32 o 
   9  14   2       65.86       23.03     43.75 o 
  -9  15   2      164.18      129.83     49.44 o 
  -8  15   2      800.87      770.37     66.10 o 
  -7  15   2      177.68      173.79     25.67 o 
  -6  15   2       43.92       20.66     23.75 o 
  -5  15   2       27.49       77.60     33.94 o 
  -4  15   2     1245.50     1204.40     78.39 o 
  -3  15   2      917.58     1036.11     49.88 o 
  -2  15   2     1078.80     1189.53     56.42 o 
  -1  15   2       10.54       28.80     25.62 o 
   0  15   2      509.96      483.62     47.20 o 
   1  15   2      740.05      688.92     43.05 o 
   2  15   2     2493.60     2476.84     77.61 o 
   3  15   2       43.67       62.77     26.77 o 
   4  15   2     1816.16     1625.59     89.18 o 
   5  15   2       72.58       66.84     26.96 o 
   6  15   2     1066.10     1197.20    104.75 o 
   7  15   2      248.36      353.93     68.35 o 
   8  15   2     1465.03     1439.44    239.71 o 
  -8  16   2     1338.47     1217.28    189.02 o 
  -7  16   2      250.31      233.77     53.95 o 
  -6  16   2     1566.73     1701.79    133.48 o 
  -5  16   2      168.63      254.35     40.14 o 
  -4  16   2     1021.10      947.73     54.35 o 
  -3  16   2       28.45       29.61     26.37 o 
  -2  16   2     1373.91     1669.27     74.35 o 
  -1  16   2        5.36       27.18     28.78 o 
   0  16   2      755.23      750.44     56.73 o 
   1  16   2      151.98      121.98     41.14 o 
   2  16   2     1962.51     1965.23     72.64 o 
   3  16   2       72.74       92.21     25.73 o 
   4  16   2      917.74      751.19     75.46 o 
   5  16   2       72.69       87.21     55.86 o 
   6  16   2      243.06      171.63     67.36 o 
   7  16   2      188.80      171.53     62.78 o 
  -7  17   2       10.26       37.53     46.51 o 
  -6  17   2      315.60      202.59     30.97 o 
  -5  17   2       11.62       29.04     30.65 o 
  -4  17   2     1103.38     1097.56     57.04 o 
  -3  17   2      283.30      331.91     38.70 o 
  -2  17   2      884.46      989.97     52.34 o 
  -1  17   2       90.23      133.82     35.36 o 
   0  17   2     1474.77     1406.90    118.35 o 
   1  17   2      163.45      212.88     37.01 o 
   2  17   2     2560.66     2668.88     96.67 o 
   3  17   2       27.63       48.31     26.87 o 
   4  17   2      878.68      650.30     72.67 o 
   5  17   2        1.67       40.85     42.42 o 
   6  17   2     1215.12     1271.09    112.02 o 
  -5  18   2       37.79       79.67     35.64 o 
  -4  18   2     1313.07     1224.64     84.74 o 
  -3  18   2       87.53      110.11     35.35 o 
  -2  18   2     1550.98     1700.89     76.36 o 
  -1  18   2       42.07       22.75     31.25 o 
   0  18   2      757.82      680.77     49.15 o 
   1  18   2       84.55      126.65     32.46 o 
   2  18   2     1019.95     1054.35     60.31 o 
   3  18   2      321.96      337.95     40.50 o 
   4  18   2      228.28      228.11     54.43 o 
  -2  19   2      674.02      576.45     69.27 o 
  -1  19   2      183.88      270.98     43.29 o 
   0  19   2     1009.00      883.34     76.48 o 
   1  19   2        6.96        9.15     31.91 o 
 -15   0   3      154.05      199.16     64.80 o 
 -13   0   3     3193.30     3458.45    147.02 o 
 -11   0   3     5303.89     5049.61    127.07 o 
  -9   0   3    15000.58    15615.42    355.40 o 
  -7   0   3    31112.23    32585.96    920.41 o 
  -5   0   3    18793.63    21428.30    483.38 o 
  -3   0   3    19017.82    15753.52    211.65 o 
  -1   0   3       40.26      348.54     22.94 o 
   1   0   3     7986.11     6974.30    116.94 o 
   3   0   3    43254.50    45806.87   1295.71 o 
   5   0   3     9476.43     9994.44    192.24 o 
   7   0   3    31968.67    31575.24    866.96 o 
   9   0   3     2850.74     3249.93    108.11 o 
  11   0   3     4794.75     5210.94    224.89 o 
  13   0   3     2256.76     2141.31     93.13 o 
 -15   1   3      423.70      187.47     55.80 o 
 -14   1   3        0.13        1.23     19.71 o 
 -13   1   3     2777.96     2741.97     85.34 o 
 -12   1   3        2.31       11.66     17.03 o 
 -11   1   3     6435.00     6288.35    107.29 o 
 -10   1   3      742.03      782.71     31.45 o 
  -9   1   3       11.35       83.42     16.61 o 
  -8   1   3      225.15      202.66     15.72 o 
  -7   1   3    26696.25    26303.83    445.16 o 
  -6   1   3      251.19      376.23     21.59 o 
  -5   1   3     4394.89     5944.73     78.20 o 
  -4   1   3       13.70        4.10      8.28 o 
  -3   1   3     2948.08     2953.48     30.83 o 
  -2   1   3     4980.10     5442.13     71.36 o 
  -1   1   3     6061.23     5845.04     79.75 o 
   0   1   3      332.15      427.88     13.82 o 
   1   1   3     1374.65      921.00     20.03 o 
   2   1   3     1989.75     1881.58     69.67 o 
   3   1   3     4315.29     2938.08     35.84 o 
   4   1   3     4140.24     4574.45     82.68 o 
   5   1   3     5805.20     5347.23     73.72 o 
   6   1   3      234.93      292.89     14.62 o 
   7   1   3      171.15      233.06     22.92 o 
   8   1   3      429.79      441.84     25.04 o 
   9   1   3        0.83       11.17     22.64 o 
  10   1   3      211.76      207.61     21.10 o 
  11   1   3     2191.66     2116.11     54.04 o 
  12   1   3        1.87       -0.90     21.51 o 
  13   1   3        1.49       37.18     26.85 o 
 -15   2   3       62.44       31.45     28.59 o 
 -14   2   3        1.73       32.98     35.27 o 
 -13   2   3     2127.94     2339.12     63.70 o 
 -12   2   3       17.29       31.84     16.91 o 
 -11   2   3       58.18       96.21     16.93 o 
 -10   2   3       22.58       30.86     15.62 o 
  -9   2   3     9689.14     9970.38    147.93 o 
  -8   2   3       30.78       40.77     16.29 o 
  -7   2   3     6582.96     6469.05     95.69 o 
  -6   2   3      134.56      200.11     14.53 o 
  -5   2   3     7856.87     8611.93     91.99 o 
  -4   2   3     4019.90     4357.97     63.52 o 
  -3   2   3    32892.55    29360.27    577.70 o 
  -2   2   3       34.48       66.45      7.50 o 
  -1   2   3    11326.56    10006.34    127.40 o 
   0   2   3     4825.45     4813.26     98.95 o 
   1   2   3    47669.84    49674.90   1429.44 o 
   2   2   3     4630.17     4727.69     63.54 o 
   3   2   3    34868.11    37754.53   1042.74 o 
   4   2   3     1849.61     1840.96     38.75 o 
   5   2   3    19964.52    21652.46    362.55 o 
   6   2   3      430.74      429.08     22.17 o 
   7   2   3    18339.85    17885.17    325.23 o 
   8   2   3      744.35      695.08     26.99 o 
   9   2   3     2338.86     2394.52     43.40 o 
  10   2   3      132.41      176.74     21.34 o 
  11   2   3     7570.13     7841.96    303.14 o 
  12   2   3       29.42        8.93     19.64 o 
  13   2   3     1951.07     2079.68    138.49 o 
  14   2   3       14.33       -6.68     45.56 o 
 -15   3   3      481.48       26.80     34.43 o 
 -14   3   3        2.58       42.23     21.35 o 
 -13   3   3     3503.41     3083.97    136.28 o 
 -12   3   3       14.40       29.95     19.44 o 
 -11   3   3     4868.32     4998.65    109.82 o 
 -10   3   3      100.99      114.98     18.02 o 
  -9   3   3     4392.12     4706.41     85.54 o 
  -8   3   3      560.66      574.77     36.63 o 
  -7   3   3    18075.75    16748.30    289.53 o 
  -6   3   3      136.65      156.45     14.83 o 
  -5   3   3     2712.36     3695.80     48.37 o 
  -4   3   3        1.86       11.37     10.81 o 
  -3   3   3    10578.25    10903.08    159.36 o 
  -2   3   3     1872.96     2622.40     62.44 o 
  -1   3   3    29970.72    31790.04    850.91 o 
   0   3   3     1291.33     1292.50     56.67 o 
   1   3   3    10552.22    12559.04    152.03 o 
   2   3   3      904.63      958.68     33.84 o 
   3   3   3    21349.14    18367.00    363.96 o 
   4   3   3     1120.30     1341.54     43.04 o 
   5   3   3     1298.38     1126.88     43.26 o 
   6   3   3      906.81      987.01     24.57 o 
   7   3   3       19.52       37.35      7.87 o 
   8   3   3     1128.66     1114.36     24.86 o 
   9   3   3      176.10      164.91     21.13 o 
  10   3   3       28.11       55.65     25.54 o 
  11   3   3      547.09      476.20     20.65 o 
  12   3   3       74.67       77.25     39.10 o 
  13   3   3        4.83      -17.38     48.96 o 
  14   3   3        5.24       -9.44     47.56 o 
 -14   4   3        8.63       41.81     28.96 o 
 -13   4   3     1938.08     2167.81    149.94 o 
 -12   4   3        1.75        4.01     15.02 o 
 -11   4   3        2.31       11.88     15.42 o 
 -10   4   3       70.77       72.18     21.71 o 
  -9   4   3     5059.72     5076.96    110.36 o 
  -8   4   3      499.87      538.10     28.38 o 
  -7   4   3     2657.40     2519.94     47.73 o 
  -6   4   3     1930.34     1806.95     31.97 o 
  -5   4   3      599.50      509.54     17.80 o 
  -4   4   3     1921.37     1556.67     28.15 o 
  -3   4   3    56050.82    53546.56   1246.52 o 
  -2   4   3     4718.00     4918.01     81.53 o 
  -1   4   3    16120.44    19595.14    273.07 o 
   0   4   3     7165.17     6940.21     86.97 o 
   1   4   3    57865.01    58680.71   1230.42 o 
   2   4   3     3926.97     3659.94     51.10 o 
   3   4   3    38666.84    39013.20    812.60 o 
   4   4   3     1984.05     1807.74     54.07 o 
   5   4   3     8779.01     9614.24    198.10 o 
   6   4   3       40.01       98.09     24.96 o 
   7   4   3    33416.68    33764.53    903.81 o 
   8   4   3      300.55      336.09     40.06 o 
   9   4   3     2729.88     2759.00    130.50 o 
  10   4   3      256.50      316.80     43.60 o 
  11   4   3     3359.07     3706.20    148.37 o 
  12   4   3       39.88       73.21     87.94 o 
  13   4   3     1641.65     2095.29    243.81 o 
 -14   5   3      349.61      265.38     54.80 o 
 -13   5   3     2904.73     2412.52    233.47 o 
 -12   5   3      296.03      263.23     26.67 o 
 -11   5   3     4797.37     4535.02    114.28 o 
 -10   5   3       61.27       95.18     32.88 o 
  -9   5   3     2014.57     2066.38     68.48 o 
  -8   5   3      457.12      419.66     24.58 o 
  -7   5   3    16178.87    15211.46    246.22 o 
  -6   5   3      517.82      572.42     20.91 o 
  -5   5   3      233.11      189.14     15.12 o 
  -4   5   3     2412.99     2248.07     45.08 o 
  -3   5   3    12160.55    12554.56    169.01 o 
  -2   5   3     3985.82     3558.77     51.99 o 
  -1   5   3     6326.65     5850.01    100.01 o 
   0   5   3     6884.64     6789.25     98.87 o 
   1   5   3      518.95      389.39     21.76 o 
   2   5   3      638.10      642.62     20.80 o 
   3   5   3    16204.78    14601.89    162.01 o 
   4   5   3      767.84      850.43     42.62 o 
   5   5   3     2792.73     2416.79     72.82 o 
   6   5   3     4456.35     4310.04    111.77 o 
   7   5   3       81.83      129.39     37.17 o 
   8   5   3      314.74      306.18     45.49 o 
   9   5   3        2.78       33.41     34.48 o 
  10   5   3      575.42      581.97     60.82 o 
  11   5   3     2021.73     2076.60    111.67 o 
  12   5   3       41.64       89.61     65.82 o 
  13   5   3       50.98      -29.31     97.70 o 
 -14   6   3       99.96      169.96     47.49 o 
 -13   6   3     1581.97     1493.14    143.10 o 
 -12   6   3        9.06       12.20     18.47 o 
 -11   6   3      406.09      442.35     43.13 o 
 -10   6   3      378.55      508.41     43.16 o 
  -9   6   3     8314.00     8066.98    165.42 o 
  -8   6   3       66.49       52.49     16.88 o 
  -7   6   3     7605.06     7163.21    111.02 o 
  -6   6   3     1006.85      871.25     32.36 o 
  -5   6   3     4837.17     5217.22     80.38 o 
  -4   6   3     3975.82     3739.74     73.10 o 
  -3   6   3    61800.91    60704.16   1233.73 o 
  -2   6   3      177.60      216.98     15.02 o 
  -1   6   3    15804.19    17708.44    276.90 o 
   0   6   3     2907.97     2638.16     36.10 o 
   1   6   3    41240.42    40976.23    778.76 o 
   2   6   3     1431.26     1196.08     28.40 o 
   3   6   3    40286.21    41052.77    792.89 o 
   4   6   3     2907.93     2662.06     69.67 o 
   5   6   3    12436.44    12829.12    262.45 o 
   6   6   3      137.27      119.88     30.61 o 
   7   6   3    18956.38    18769.16    483.42 o 
   8   6   3      229.94      224.29     39.94 o 
   9   6   3     3886.34     3827.98    122.29 o 
  10   6   3      521.39      635.95     81.02 o 
  11   6   3     3048.72     3350.39    132.95 o 
  12   6   3      327.38      322.41     99.63 o 
  13   6   3     1275.38     1674.64    165.63 o 
 -14   7   3      100.17      169.02     54.89 o 
 -13   7   3     2229.55     1773.65    306.65 o 
 -12   7   3      230.37      205.80     64.36 o 
 -11   7   3     2624.61     2363.97    134.50 o 
 -10   7   3      177.61      277.62     28.16 o 
  -9   7   3     2505.24     2379.31     65.02 o 
  -8   7   3     1131.10     1017.72     35.17 o 
  -7   7   3     7249.54     6860.82    117.74 o 
  -6   7   3      312.96      341.05     22.10 o 
  -5   7   3      644.23      883.68     39.37 o 
  -4   7   3     5198.25     4625.06     96.90 o 
  -3   7   3     7326.18     7263.95    106.35 o 
  -2   7   3     1250.03     1041.08     30.62 o 
  -1   7   3     1712.14     1455.13     37.66 o 
   0   7   3      344.49      513.68     30.75 o 
   1   7   3      666.00      921.53     27.11 o 
   2   7   3       54.63       90.06     10.59 o 
   3   7   3     5520.59     4887.09     67.74 o 
   4   7   3      233.34      284.81     29.33 o 
   5   7   3      930.33      921.67     43.99 o 
   6   7   3      591.34      555.55     40.31 o 
   7   7   3      270.67      306.83     44.31 o 
   8   7   3        5.17       26.07     28.37 o 
   9   7   3        3.74       41.76     30.85 o 
  10   7   3      102.80      247.04     52.67 o 
  11   7   3      747.07      830.45     64.35 o 
  12   7   3       24.74       59.06     61.33 o 
  13   7   3       66.05       39.59     61.74 o 
 -13   8   3      826.64     1058.85    117.39 o 
 -12   8   3      224.97      206.67     57.45 o 
 -11   8   3      634.34      691.32     91.60 o 
 -10   8   3      264.45      344.08     41.18 o 
  -9   8   3     5203.49     5054.04    105.64 o 
  -8   8   3      593.79      709.33     27.48 o 
  -7   8   3     4585.60     4424.25     83.17 o 
  -6   8   3     2486.11     2382.04     57.21 o 
  -5   8   3     3713.46     3685.77     71.82 o 
  -4   8   3      107.26       70.24     14.53 o 
  -3   8   3    15586.40    15123.09    227.84 o 
  -2   8   3       57.95       88.70     18.02 o 
  -1   8   3     5783.28     5631.84     92.19 o 
   0   8   3     1093.16      900.13     31.25 o 
   1   8   3    12332.33    11613.24    158.49 o 
   2   8   3     1915.84     1580.68     34.03 o 
   3   8   3     9137.00     8877.84    139.23 o 
   4   8   3     1639.90     1437.22     51.65 o 
   5   8   3     6304.00     6202.02    142.61 o 
   6   8   3       58.96       30.88     26.91 o 
   7   8   3    11152.65    11113.03    310.08 o 
   8   8   3      182.05      126.19     36.16 o 
   9   8   3     2191.57     2333.77    113.66 o 
  10   8   3        1.94       35.94     70.22 o 
  11   8   3     3325.67     3782.60    186.85 o 
  12   8   3      107.15       83.75     69.06 o 
 -13   9   3     1573.33     1508.28    154.29 o 
 -12   9   3      559.49      604.81    129.98 o 
 -11   9   3     2851.01     2436.82    205.74 o 
 -10   9   3      890.52      887.52     90.41 o 
  -9   9   3     1634.09     1620.03     56.74 o 
  -8   9   3       40.72       28.49     21.83 o 
  -7   9   3     4124.59     4085.56     83.85 o 
  -6   9   3     1876.02     1883.82     55.72 o 
  -5   9   3     5231.42     5483.19     99.43 o 
  -4   9   3     1812.06     1720.36     39.01 o 
  -3   9   3     8579.83     8540.37    155.20 o 
  -2   9   3      962.30      764.01     33.41 o 
  -1   9   3     5355.38     5237.91     82.08 o 
   0   9   3     3557.92     3202.81     57.90 o 
   1   9   3      242.95      260.72     18.20 o 
   2   9   3       46.03       43.42     12.80 o 
   3   9   3      990.77      940.09     29.17 o 
   4   9   3     2310.20     2256.41     63.38 o 
   5   9   3       33.01        4.80     17.98 o 
   6   9   3      290.69      277.63     37.54 o 
   7   9   3      155.97      170.26     40.70 o 
   8   9   3      983.59     1077.80     79.18 o 
   9   9   3        6.39       54.20     36.70 o 
  10   9   3      130.62      193.81     52.72 o 
  11   9   3      572.26      551.34    104.92 o 
  12   9   3        1.41      -22.08     45.07 o 
 -12  10   3       40.96       24.91     97.72 o 
 -11  10   3      913.09     1042.93    101.10 o 
 -10  10   3      717.77      695.45     70.66 o 
  -9  10   3     2923.40     2654.95    140.85 o 
  -8  10   3      467.81      453.21     32.57 o 
  -7  10   3     3092.18     2963.96     87.75 o 
  -6  10   3      164.25      188.75     26.54 o 
  -5  10   3     4107.28     4011.52     83.34 o 
  -4  10   3        1.86       -3.07     15.21 o 
  -3  10   3     9255.88     8928.82    149.84 o 
  -2  10   3      163.99      174.61     19.91 o 
  -1  10   3     3386.12     3478.78     62.75 o 
   0  10   3     2154.65     1996.89     48.87 o 
   1  10   3     6309.12     5982.53    139.30 o 
   2  10   3      842.70      717.57     27.14 o 
   3  10   3     6128.86     6070.14     96.48 o 
   4  10   3      104.63      104.45     18.12 o 
   5  10   3     9181.23     8610.71    242.57 o 
   6  10   3        3.94       38.79     30.43 o 
   7  10   3     4981.67     5257.75    169.98 o 
   8  10   3       80.55      154.52     48.58 o 
   9  10   3     1500.10     1710.73    104.91 o 
  10  10   3      453.77      542.25     73.27 o 
  11  10   3     2155.88     2550.19    150.34 o 
  12  10   3       76.89      131.12     52.65 o 
 -12  11   3      452.09      504.06     71.05 o 
 -11  11   3     1404.18     1532.93    121.66 o 
 -10  11   3      154.90      135.59     27.19 o 
  -9  11   3     1101.99      950.20    117.18 o 
  -8  11   3       17.28       19.99     29.62 o 
  -7  11   3     5115.30     4885.78    146.13 o 
  -6  11   3       26.94       11.42     20.80 o 
  -5  11   3     1634.59     1787.21     52.78 o 
  -4  11   3     1365.33     1307.01     45.40 o 
  -3  11   3     3359.14     3445.63     73.93 o 
  -2  11   3      559.46      572.71     29.36 o 
  -1  11   3     1461.75     1499.54     45.39 o 
   0  11   3     2079.04     2075.19     56.81 o 
   1  11   3       50.29       86.43     18.53 o 
   2  11   3       20.79       25.13     15.04 o 
   3  11   3      745.29      596.78     27.89 o 
   4  11   3      171.84      252.71     34.43 o 
   5  11   3      138.71      137.84     28.49 o 
   6  11   3      906.65     1084.48     62.78 o 
   7  11   3       98.23       53.02     37.03 o 
   8  11   3     1020.83     1216.55     74.25 o 
   9  11   3        1.06      -15.25     41.77 o 
  10  11   3      223.89      329.49     69.89 o 
  11  11   3      191.36       94.40     69.84 o 
 -11  12   3      877.24     1131.56    130.20 o 
 -10  12   3      300.59      195.05     54.76 o 
  -9  12   3     1651.21     1381.43    165.87 o 
  -8  12   3      748.77      776.04     55.37 o 
  -7  12   3     5179.66     4664.95    208.10 o 
  -6  12   3     2249.59     2244.00     55.68 o 
  -5  12   3     3836.33     3820.83     83.53 o 
  -4  12   3      982.97     1048.71     52.32 o 
  -3  12   3     2705.33     2713.32     73.81 o 
  -2  12   3        6.30      -19.90     19.90 o 
  -1  12   3    12023.10    11996.65    213.96 o 
   0  12   3      647.26      645.91     33.22 o 
   1  12   3    12119.76    11887.02    241.03 o 
   2  12   3      567.21      569.14     34.89 o 
   3  12   3     5508.64     5591.10    108.86 o 
   4  12   3     1082.07     1116.76     39.69 o 
   5  12   3     5171.98     5448.15    176.36 o 
   6  12   3      404.39      446.69     54.19 o 
   7  12   3     4797.05     4976.27    171.89 o 
   8  12   3       16.40       34.00     44.70 o 
   9  12   3     2653.23     2716.40    140.07 o 
  10  12   3       66.69      136.07     55.62 o 
  11  12   3     1952.92     2565.08    223.08 o 
 -11  13   3     1439.24     1524.82    138.95 o 
 -10  13   3       42.45       42.77     57.86 o 
  -9  13   3     1042.17      916.83    111.81 o 
  -8  13   3       74.48       77.96     21.40 o 
  -7  13   3     1428.48     1393.13     91.77 o 
  -6  13   3       71.40       56.00     25.22 o 
  -5  13   3     2147.57     2219.00     77.22 o 
  -4  13   3        6.06       27.06     24.52 o 
  -3  13   3     1069.82     1132.77     42.86 o 
  -2  13   3      624.58      766.16     54.59 o 
  -1  13   3      309.15      363.69     40.75 o 
   0  13   3     1191.27     1186.16     43.32 o 
   1  13   3      166.69      151.01     26.66 o 
   2  13   3      256.61      264.49     27.61 o 
   3  13   3      151.66      108.56     24.20 o 
   4  13   3       28.31       62.35     16.07 o 
   5  13   3      169.04      186.31     28.24 o 
   6  13   3      615.07      708.27     85.30 o 
   7  13   3      327.44      360.08     56.32 o 
   8  13   3      105.30      144.18     50.45 o 
   9  13   3       86.16       91.01     53.62 o 
  10  13   3      247.56      278.38     69.06 o 
 -10  14   3       43.05       26.69     80.02 o 
  -9  14   3      827.91      614.17    106.19 o 
  -8  14   3      298.11      237.51     41.11 o 
  -7  14   3     1516.41     1387.06    147.49 o 
  -6  14   3      865.60     1008.12     54.18 o 
  -5  14   3     2560.15     2643.88     70.28 o 
  -4  14   3       81.16       90.73     31.19 o 
  -3  14   3     4945.42     4840.98    118.34 o 
  -2  14   3      104.37      123.34     28.24 o 
  -1  14   3     5412.62     5458.60    124.91 o 
   0  14   3      826.03      845.95     49.20 o 
   1  14   3     3769.69     3743.77    115.95 o 
   2  14   3      550.31      593.10     45.62 o 
   3  14   3     4834.44     4742.53    117.15 o 
   4  14   3     1031.61      966.38     43.51 o 
   5  14   3     3187.17     2985.42    223.33 o 
   6  14   3       52.38       41.81     43.31 o 
   7  14   3     2379.07     2604.09    135.37 o 
   8  14   3       78.22       41.22     50.04 o 
   9  14   3     1877.20     2069.48    141.00 o 
  -9  15   3     1840.35     1892.39    208.18 o 
  -8  15   3      419.80      300.26     41.71 o 
  -7  15   3      619.90      544.79     79.23 o 
  -6  15   3        0.40       39.00     24.51 o 
  -5  15   3     1460.39     1525.81     59.80 o 
  -4  15   3      569.11      504.05     39.59 o 
  -3  15   3      777.26      878.84     53.02 o 
  -2  15   3     1408.39     1506.27     65.25 o 
  -1  15   3     1328.93     1385.64     77.54 o 
   0  15   3      374.88      388.22     34.53 o 
   1  15   3      438.52      343.57     34.52 o 
   2  15   3       18.23       18.71     24.38 o 
   3  15   3       48.75       57.16     24.88 o 
   4  15   3       49.12       59.38     37.24 o 
   5  15   3      176.10      158.37     40.63 o 
   6  15   3      628.21      734.95     81.48 o 
   7  15   3       18.82       57.34     62.23 o 
   8  15   3       80.48       94.34     57.20 o 
  -8  16   3       38.96      -43.24     60.29 o 
  -7  16   3      764.00      664.02     54.21 o 
  -6  16   3      422.60      465.49     41.92 o 
  -5  16   3     1574.39     1573.40     69.37 o 
  -4  16   3       56.85       18.59     32.95 o 
  -3  16   3     2349.22     2197.42     71.58 o 
  -2  16   3       44.76        4.31     29.29 o 
  -1  16   3     2566.58     2866.21    133.17 o 
   0  16   3      412.01      495.87     57.25 o 
   1  16   3     1873.86     1948.04     88.01 o 
   2  16   3       22.69       22.63     25.02 o 
   3  16   3     3394.05     3082.06    146.77 o 
   4  16   3      401.51      456.72     53.27 o 
   5  16   3     2681.72     2737.15    182.68 o 
   6  16   3       13.81       17.35     52.66 o 
   7  16   3     1172.51     1083.72    118.50 o 
  -7  17   3      866.10      645.32     94.09 o 
  -6  17   3        8.13       31.63     34.76 o 
  -5  17   3      970.45      974.36     52.09 o 
  -4  17   3       85.52       88.98     33.98 o 
  -3  17   3      650.02      635.48     72.08 o 
  -2  17   3      250.48      331.53     46.56 o 
  -1  17   3      343.60      345.80     37.80 o 
   0  17   3      354.37      370.51     38.06 o 
   1  17   3      658.87      824.55     51.80 o 
   2  17   3       23.21       25.98     24.96 o 
   3  17   3       34.17        6.10     29.97 o 
   4  17   3       34.98       40.97     30.30 o 
   5  17   3        2.23       61.76     57.58 o 
   6  17   3      166.87      185.16     65.21 o 
  -5  18   3     1452.92     1324.68    130.11 o 
  -4  18   3        0.67      -17.35     26.40 o 
  -3  18   3     1094.09     1122.03     98.95 o 
  -2  18   3       63.68       55.84     31.46 o 
  -1  18   3     2304.85     2567.21     93.85 o 
   0  18   3       55.37       48.22     34.39 o 
   1  18   3     1931.99     1759.64     80.38 o 
   2  18   3      136.50      158.45     34.98 o 
   3  18   3     1996.88     1848.49    111.20 o 
   4  18   3      317.97      371.60     66.41 o 
  -1  19   3       27.39       49.50     36.86 o 
   0  19   3       69.41       72.68     35.97 o 
 -14   0   4     1479.05     1175.84    104.08 o 
 -12   0   4      445.33      357.02     44.41 o 
 -10   0   4     3706.15     3535.71     84.66 o 
  -8   0   4     3695.12     3912.20     97.27 o 
  -6   0   4     4724.18     5978.08    124.61 o 
  -4   0   4     9319.79     7812.04    113.94 o 
  -2   0   4     4786.58     3743.45     91.45 o 
   0   0   4    12230.38    15062.67    297.29 o 
   2   0   4       76.65       68.34     27.86 o 
   4   0   4    29176.71    30065.06    753.65 o 
   6   0   4     2181.10     2972.68     80.89 o 
   8   0   4    11652.84    11782.12    270.71 o 
  10   0   4     3340.47     3410.77    118.67 o 
  12   0   4      702.84      430.09     40.85 o 
 -15   1   4        5.08       -6.22     20.17 o 
 -14   1   4      312.16      324.30     32.20 o 
 -13   1   4       18.36       39.62     18.71 o 
 -12   1   4     4650.56     4714.25    118.04 o 
 -11   1   4       37.62       45.37     18.03 o 
 -10   1   4    20086.79    20416.28    340.40 o 
  -9   1   4     1183.21     1231.60     51.56 o 
  -8   1   4      627.78      794.93     22.25 o 
  -7   1   4      146.04      209.83     17.24 o 
  -6   1   4    44750.38    42887.33    817.08 o 
  -5   1   4      398.84      344.60     12.51 o 
  -4   1   4    25054.89    26670.17    459.27 o 
  -3   1   4     8837.53     8748.59    111.92 o 
  -2   1   4    29754.87    31343.41    575.41 o 
  -1   1   4     2963.36     2759.80     51.34 o 
   0   1   4    91126.83    97801.34   2796.29 o 
   1   1   4    55007.50    62260.47   1448.53 o 
   2   1   4     2674.74     3206.93     40.01 o 
   3   1   4       93.72      123.78     13.56 o 
   4   1   4    33286.70    29622.18    502.37 o 
   5   1   4     2073.92     2255.42     35.11 o 
   6   1   4     7430.82     7674.31    112.98 o 
   7   1   4       88.75      112.61     12.97 o 
   8   1   4     5146.84     5346.40    107.57 o 
   9   1   4       87.68       82.84     19.30 o 
  10   1   4    10223.49    10891.78    235.74 o 
  11   1   4      218.36      215.21     20.08 o 
  12   1   4      202.12      174.77     37.87 o 
  13   1   4        3.41       17.00     32.10 o 
 -15   2   4       33.21       42.40     25.20 o 
 -14   2   4     1953.84     1705.91    101.51 o 
 -13   2   4        5.28       44.19     20.45 o 
 -12   2   4      509.15      449.35     34.95 o 
 -11   2   4       28.87       45.55     20.26 o 
 -10   2   4     7730.00     7722.41    123.88 o 
  -9   2   4      239.69      245.84     31.64 o 
  -8   2   4     1315.96     1538.18     35.56 o 
  -7   2   4     1076.34      986.80     52.91 o 
  -6   2   4     1476.26     1936.51     27.41 o 
  -5   2   4     7300.62     7899.58     86.88 o 
  -4   2   4    22086.92    21039.20    348.33 o 
  -3   2   4       41.08       66.94     13.95 o 
  -2   2   4    12052.97    10588.49    168.75 o 
  -1   2   4    42313.89    45598.97    819.58 o 
   0   2   4    36250.94    36851.50    629.06 o 
   1   2   4    16152.22    16123.70    247.62 o 
   2   2   4     4509.53     5075.21     60.98 o 
   3   2   4      323.18      366.84     13.79 o 
   4   2   4    13403.60    13386.88    168.85 o 
   5   2   4        0.33        4.78      6.21 o 
   6   2   4      333.99      247.43     13.50 o 
   7   2   4       10.37       69.35     15.89 o 
   8   2   4     6381.12     6306.51     99.12 o 
   9   2   4      101.13      133.34     16.81 o 
  10   2   4      280.06      283.84     18.09 o 
  11   2   4       56.62       74.27     33.11 o 
  12   2   4     1525.63     1442.54     72.80 o 
  13   2   4        2.17       15.75     40.48 o 
 -15   3   4       29.93       16.17     25.45 o 
 -14   3   4      809.09      809.44     87.23 o 
 -13   3   4       96.80       73.72     25.04 o 
 -12   3   4     2529.08     2511.25     57.19 o 
 -11   3   4      342.94      333.43     28.45 o 
 -10   3   4     6153.71     6120.38    115.61 o 
  -9   3   4      395.11      478.07     30.45 o 
  -8   3   4     2128.37     2459.28     39.10 o 
  -7   3   4     1490.57     1568.82     27.55 o 
  -6   3   4    29723.97    28365.44    433.19 o 
  -5   3   4      382.07      400.56     23.25 o 
  -4   3   4    21484.54    23260.56    439.25 o 
  -3   3   4       81.65       37.14      5.76 o 
  -2   3   4    16994.92    17490.87    222.65 o 
  -1   3   4     2876.79     3504.94     88.32 o 
   0   3   4    43648.33    41080.79    829.63 o 
   1   3   4      143.66      143.31     16.84 o 
   2   3   4     7804.34     8919.48    145.83 o 
   3   3   4        0.33       19.29      8.50 o 
   4   3   4    29879.38    28929.37    626.25 o 
   5   3   4       18.52       14.40     11.00 o 
   6   3   4     8078.18     8433.22     91.41 o 
   7   3   4      254.76      329.75     19.65 o 
   8   3   4     6499.19     6340.14     90.36 o 
   9   3   4       26.97       35.74     13.03 o 
  10   3   4     4112.07     4543.59    135.28 o 
  11   3   4      336.02      303.91     29.31 o 
  12   3   4      325.15      267.46     82.73 o 
  13   3   4       58.28      103.28     53.18 o 
 -14   4   4     2826.83     2266.86    133.34 o 
 -13   4   4        1.80       35.13     19.00 o 
 -12   4   4      117.91       96.46     20.48 o 
 -11   4   4      133.27      128.35     19.21 o 
 -10   4   4     1511.97     1535.14     44.34 o 
  -9   4   4        2.12       22.39     13.29 o 
  -8   4   4      241.34      282.10     19.69 o 
  -7   4   4     1752.02     1680.65     40.07 o 
  -6   4   4      513.84      751.70     27.22 o 
  -5   4   4     1314.35     1314.96     30.83 o 
  -4   4   4    13864.85    13352.50    171.91 o 
  -3   4   4     3668.14     3929.21     51.28 o 
  -2   4   4      735.72      402.93     13.09 o 
  -1   4   4      751.35      932.41     20.59 o 
   0   4   4     2745.38     2222.04     41.17 o 
   1   4   4        4.50       63.68      9.85 o 
   2   4   4       59.49       88.88     10.20 o 
   3   4   4     1691.57     1542.36     37.15 o 
   4   4   4     1957.02     1669.69     54.75 o 
   5   4   4       27.18       27.80     30.60 o 
   6   4   4      567.27      524.22     36.94 o 
   7   4   4     1057.58     1150.81     49.62 o 
   8   4   4     3706.25     3541.62    117.10 o 
   9   4   4       20.91        7.64     22.22 o 
  10   4   4      530.17      436.00     44.14 o 
  11   4   4       22.18        2.08     25.72 o 
  12   4   4      792.72      959.11     99.95 o 
  13   4   4        4.80       33.81     51.87 o 
 -14   5   4      803.25      719.61    191.94 o 
 -13   5   4      339.82      231.81     32.49 o 
 -12   5   4      645.94      774.49     40.18 o 
 -11   5   4      601.23      714.99     48.06 o 
 -10   5   4     8816.16     8829.68    191.05 o 
  -9   5   4      164.01      157.11     27.41 o 
  -8   5   4     7847.70     7897.55    123.62 o 
  -7   5   4     1809.01     1811.36     42.87 o 
  -6   5   4    30939.86    30308.45    565.98 o 
  -5   5   4      337.91      235.71     22.35 o 
  -4   5   4    23309.37    23648.06    374.96 o 
  -3   5   4     5408.48     4935.12     69.72 o 
  -2   5   4    26249.91    27287.04    527.74 o 
  -1   5   4     1436.09     1902.15     48.29 o 
   0   5   4    42214.99    40121.64    752.20 o 
   1   5   4      644.86      545.31     17.37 o 
   2   5   4    19388.03    21832.42    295.31 o 
   3   5   4      249.64      279.98      7.85 o 
   4   5   4    25126.66    24488.70    577.51 o 
   5   5   4      174.97      171.45     28.80 o 
   6   5   4     3349.39     3324.49     91.72 o 
   7   5   4      360.39      362.97     35.84 o 
   8   5   4     4665.52     4842.59    129.57 o 
   9   5   4      135.98      114.21     32.35 o 
  10   5   4     4106.39     4482.16    230.44 o 
  11   5   4      320.14      315.68     46.53 o 
  12   5   4      115.88      103.43     63.82 o 
  13   5   4       10.67      169.48    113.53 o 
 -14   6   4     2072.06     1949.73    152.75 o 
 -13   6   4        0.12       28.10     20.75 o 
 -12   6   4       11.40       26.57     18.26 o 
 -11   6   4      255.20      220.31     35.88 o 
 -10   6   4      204.36      207.46     25.57 o 
  -9   6   4      551.58      598.54     50.22 o 
  -8   6   4      711.67      782.06     37.49 o 
  -7   6   4      103.21      115.90     18.56 o 
  -6   6   4      188.13      191.74     24.61 o 
  -5   6   4     1273.67     1060.65     39.48 o 
  -4   6   4      662.89      436.14     22.68 o 
  -3   6   4       12.39       42.15     11.16 o 
  -2   6   4     2299.59     1834.14     37.96 o 
  -1   6   4      974.82     1062.71     31.67 o 
   0   6   4      336.49      538.85     25.72 o 
   1   6   4     2124.85     1958.39     38.20 o 
   2   6   4     1317.61     1379.59     26.87 o 
   3   6   4     4340.98     3892.48     46.55 o 
   4   6   4     3989.52     4094.80     96.46 o 
   5   6   4      713.44      661.49     39.66 o 
   6   6   4       41.46      142.78     40.38 o 
   7   6   4       57.30       69.87     31.96 o 
   8   6   4     4817.47     4792.73    146.60 o 
   9   6   4     1309.74     1327.37     65.47 o 
  10   6   4     1018.54      957.68     71.06 o 
  11   6   4      142.24      198.89     48.18 o 
  12   6   4      778.17      701.84     96.91 o 
  13   6   4       63.40      -93.89    115.17 o 
 -14   7   4      951.36     1144.47    212.74 o 
 -13   7   4      199.78      293.11     57.71 o 
 -12   7   4     1492.37     1327.81    112.21 o 
 -11   7   4      635.41      662.34     58.82 o 
 -10   7   4     8219.49     8063.44    197.72 o 
  -9   7   4        6.13       44.85     35.64 o 
  -8   7   4     4654.68     4502.91     84.94 o 
  -7   7   4      134.65      136.51     28.11 o 
  -6   7   4    19096.74    18216.68    370.58 o 
  -5   7   4      179.17      214.53     20.31 o 
  -4   7   4    16702.77    17687.00    298.42 o 
  -3   7   4     1790.77     1502.13     42.91 o 
  -2   7   4    18784.26    19396.83    373.55 o 
  -1   7   4     2897.04     2416.60     41.14 o 
   0   7   4    17347.56    15902.52    245.71 o 
   1   7   4       95.67       56.62     12.59 o 
   2   7   4     7678.14     8141.59    120.82 o 
   3   7   4       31.28       49.00      9.72 o 
   4   7   4    20031.94    19722.18    409.78 o 
   5   7   4      582.82      536.00     37.72 o 
   6   7   4     2862.68     3036.59    109.52 o 
   7   7   4      971.37     1020.16     65.54 o 
   8   7   4      934.62      919.55     65.04 o 
   9   7   4      356.02      378.75     60.72 o 
  10   7   4     3697.75     4209.93    181.30 o 
  11   7   4        2.01       40.21     35.76 o 
  12   7   4      612.65      702.57     73.18 o 
 -13   8   4      131.40      100.84     83.04 o 
 -12   8   4      232.55      142.39     32.87 o 
 -11   8   4       37.44       -9.11     24.83 o 
 -10   8   4     4327.20     4083.24    126.32 o 
  -9   8   4       25.43       54.34     18.47 o 
  -8   8   4     1538.65     1590.24     65.86 o 
  -7   8   4      387.89      440.81     33.67 o 
  -6   8   4      192.24      201.40     24.86 o 
  -5   8   4     1533.90     1421.48     34.70 o 
  -4   8   4     5400.21     5120.24     89.95 o 
  -3   8   4      199.27      219.25     25.02 o 
  -2   8   4       77.57       72.72     15.87 o 
  -1   8   4        3.48      -22.12     22.12 o 
   0   8   4      802.25      744.26     30.99 o 
   1   8   4     4271.47     3904.41     71.26 o 
   2   8   4      120.22      154.05     16.38 o 
   3   8   4     3342.12     3050.46     60.28 o 
   4   8   4     4178.93     4199.47    101.68 o 
   5   8   4     2269.97     2293.63     74.22 o 
   6   8   4      183.27      264.21     45.02 o 
   7   8   4      366.17      320.18     42.66 o 
   8   8   4     2423.81     2442.12    129.43 o 
   9   8   4      154.41      135.14     45.63 o 
  10   8   4      612.70      721.95     62.82 o 
  11   8   4      256.59      489.81    103.01 o 
  12   8   4     1109.89     1304.17    137.84 o 
 -13   9   4      136.83      196.54     66.32 o 
 -12   9   4     1960.19     2130.89    137.90 o 
 -11   9   4      218.35      152.74     41.75 o 
 -10   9   4     3631.34     3370.34    163.53 o 
  -9   9   4      420.61      490.93     45.48 o 
  -8   9   4     2511.91     2491.86     75.57 o 
  -7   9   4       68.13       82.60     26.74 o 
  -6   9   4     9008.64     8509.24    260.48 o 
  -5   9   4     2035.03     1956.15     53.00 o 
  -4   9   4    13587.69    14026.69    247.68 o 
  -3   9   4     2848.19     2591.80     53.30 o 
  -2   9   4     9661.51     9644.19    161.64 o 
  -1   9   4     2972.35     2776.06     71.47 o 
   0   9   4    22485.58    22083.92    397.49 o 
   1   9   4      765.42      888.73     30.02 o 
   2   9   4     5322.90     5539.39     98.78 o 
   3   9   4      809.19      772.02     36.34 o 
   4   9   4    12372.60    11685.29    326.48 o 
   5   9   4      543.28      539.41     55.95 o 
   6   9   4     6912.61     6844.23    176.91 o 
   7   9   4     1617.82     1742.41     98.34 o 
   8   9   4     2317.83     2362.60    103.89 o 
   9   9   4      330.65      310.35     57.95 o 
  10   9   4     2722.54     2828.24    134.60 o 
  11   9   4      262.90      295.08     62.46 o 
  12   9   4      781.86      854.17     89.74 o 
 -12  10   4      381.93      295.86     68.88 o 
 -11  10   4        1.19        8.89     31.19 o 
 -10  10   4     1417.65     1276.92    124.03 o 
  -9  10   4      245.08      264.55     39.40 o 
  -8  10   4     2280.84     2184.72     62.56 o 
  -7  10   4     1090.28     1123.63     57.72 o 
  -6  10   4     2999.99     3070.31     68.76 o 
  -5  10   4        4.22        9.78     16.42 o 
  -4  10   4     3255.06     3226.73     70.13 o 
  -3  10   4        9.75       25.84     18.86 o 
  -2  10   4        2.64       36.62     17.21 o 
  -1  10   4       67.24       80.49     18.41 o 
   0  10   4      250.10      255.33     29.00 o 
   1  10   4     3141.75     2906.03     64.31 o 
   2  10   4       42.63       27.46     19.01 o 
   3  10   4      170.27      157.99     26.20 o 
   4  10   4      350.71      399.28     26.01 o 
   5  10   4      240.38      219.29     37.87 o 
   6  10   4     3682.91     3778.92    122.60 o 
   7  10   4      227.40      190.43     50.17 o 
   8  10   4     1956.34     2016.13    114.95 o 
   9  10   4       49.99      120.40     61.93 o 
  10  10   4      701.50      578.23     87.37 o 
  11  10   4      151.35      142.48     58.61 o 
 -12  11   4     1485.40     1613.92    133.62 o 
 -11  11   4      340.58      473.38     91.18 o 
 -10  11   4     1852.65     1704.17    161.54 o 
  -9  11   4      182.93      156.21     35.19 o 
  -8  11   4     2835.06     2645.28     94.07 o 
  -7  11   4      254.90      257.04     24.19 o 
  -6  11   4    12548.90    12319.94    229.38 o 
  -5  11   4        3.95       16.81     24.02 o 
  -4  11   4     1896.20     1847.12     55.82 o 
  -3  11   4     1156.01     1111.72     42.19 o 
  -2  11   4    10159.88     9907.42    175.96 o 
  -1  11   4     2020.79     1982.24     52.22 o 
   0  11   4    18446.32    17918.01    335.25 o 
   1  11   4      428.38      406.43     31.04 o 
   2  11   4     6981.36     7062.83    137.94 o 
   3  11   4       46.72       92.98     20.04 o 
   4  11   4    10574.78    10265.41    213.92 o 
   5  11   4      311.85      272.34     23.79 o 
   6  11   4     5002.46     5051.31    175.22 o 
   7  11   4     2783.67     2926.97    131.81 o 
   8  11   4     2787.42     2785.85    143.28 o 
   9  11   4       66.09       89.16     60.51 o 
  10  11   4     2308.69     2668.07    154.90 o 
  11  11   4       22.29       51.41     48.45 o 
 -11  12   4      123.02       90.65     62.51 o 
 -10  12   4      413.24      272.55     62.07 o 
  -9  12   4      770.36      610.20     65.60 o 
  -8  12   4      217.91      204.45     27.41 o 
  -7  12   4     1113.36     1183.75     52.53 o 
  -6  12   4       50.73       64.87     23.59 o 
  -5  12   4     1851.68     1822.61     61.16 o 
  -4  12   4       72.82      101.76     23.07 o 
  -3  12   4      328.05      322.09     30.13 o 
  -2  12   4      227.09      274.67     28.74 o 
  -1  12   4      708.63      698.51     35.23 o 
   0  12   4      245.27      269.48     27.85 o 
   1  12   4     3171.94     3178.15    104.04 o 
   2  12   4      304.51      339.38     30.95 o 
   3  12   4      816.13      907.81     51.10 o 
   4  12   4     1738.32     1703.74     78.26 o 
   5  12   4      822.43      853.83     66.02 o 
   6  12   4     1493.59     1469.89     84.51 o 
   7  12   4      171.27      202.20     44.92 o 
   8  12   4      805.91      899.06     82.31 o 
   9  12   4      231.84      226.51     67.10 o 
  10  12   4      411.41      356.07     68.47 o 
 -11  13   4       16.46       20.82     72.10 o 
 -10  13   4     1340.69     1448.78    139.58 o 
  -9  13   4      104.16       83.86     31.59 o 
  -8  13   4     1972.40     1734.96     81.98 o 
  -7  13   4      122.31      164.16     25.37 o 
  -6  13   4     4435.25     4224.99    106.39 o 
  -5  13   4       83.61      110.25     27.35 o 
  -4  13   4     6503.00     6565.13    148.57 o 
  -3  13   4     1316.26     1225.54     52.22 o 
  -2  13   4     5372.07     5443.33    132.01 o 
  -1  13   4       48.37       76.29     24.86 o 
   0  13   4     6724.63     6720.00    155.56 o 
   1  13   4      117.13       85.02     27.17 o 
   2  13   4     3414.58     3607.65    144.09 o 
   3  13   4        1.39        6.09     19.98 o 
   4  13   4     4411.73     4275.97    129.02 o 
   5  13   4      161.89      131.77     23.61 o 
   6  13   4     4574.69     4678.08    158.20 o 
   7  13   4      176.02      237.58     54.01 o 
   8  13   4     1137.77     1468.58    150.21 o 
   9  13   4       15.02      107.31     63.66 o 
 -10  14   4      200.04      108.49     79.04 o 
  -9  14   4      366.00      322.05     35.37 o 
  -8  14   4      390.54      341.14     60.13 o 
  -7  14   4      421.02      445.08     41.69 o 
  -6  14   4      116.81      139.53     34.64 o 
  -5  14   4      256.92      308.74     58.39 o 
  -4  14   4       35.92       20.37     29.73 o 
  -3  14   4      953.52      937.32     60.06 o 
  -2  14   4        0.18       18.96     23.44 o 
  -1  14   4      147.14      173.88     30.22 o 
   0  14   4        9.32       -0.31     19.61 o 
   1  14   4      436.56      451.06     61.86 o 
   2  14   4      703.15      668.76     59.26 o 
   3  14   4      651.68      749.31    104.89 o 
   4  14   4      454.11      433.26     42.05 o 
   5  14   4        2.11        2.63     22.12 o 
   6  14   4       66.09      145.40     48.11 o 
   7  14   4       14.39       24.90     49.66 o 
   8  14   4      804.36      777.79     78.03 o 
   9  14   4       17.07      -56.63     56.63 o 
  -9  15   4       42.37       84.37     51.87 o 
  -8  15   4     3048.27     2623.91    175.34 o 
  -7  15   4        0.84      -28.73     28.73 o 
  -6  15   4     1412.99     1317.72     67.91 o 
  -5  15   4      396.22      391.28     53.67 o 
  -4  15   4     4019.79     3942.79    140.66 o 
  -3  15   4     1477.02     1609.11     84.58 o 
  -2  15   4     4672.75     4804.92    176.37 o 
  -1  15   4       19.11       34.07     32.77 o 
   0  15   4     2254.66     2390.57    108.56 o 
   1  15   4      303.88      326.77     45.15 o 
   2  15   4     4140.17     4255.85    161.68 o 
   3  15   4       99.78      126.10     34.72 o 
   4  15   4     1993.53     1760.20     94.49 o 
   5  15   4      348.26      417.96     66.54 o 
   6  15   4     1298.41     1404.24     98.26 o 
   7  15   4      263.81      311.52     74.82 o 
   8  15   4     1074.70     1139.47    116.72 o 
  -8  16   4      196.28      147.36     42.71 o 
  -7  16   4       22.77       48.44     28.35 o 
  -6  16   4      269.33      185.20     37.13 o 
  -5  16   4      145.20      151.54     37.37 o 
  -4  16   4       25.94       44.69     26.92 o 
  -3  16   4       47.08       89.04     34.15 o 
  -2  16   4      105.70      127.01     34.82 o 
  -1  16   4      122.25      124.75     36.35 o 
   0  16   4       16.20        2.10     26.59 o 
   1  16   4       80.32       63.00     36.90 o 
   2  16   4       32.18       38.53     38.67 o 
   3  16   4      226.18      340.57     53.06 o 
   4  16   4       29.19       51.48     41.63 o 
   5  16   4        6.10       53.64     50.34 o 
   6  16   4      336.67      398.04     81.52 o 
   7  16   4       22.90       84.44     58.82 o 
  -6  17   4     1143.51      963.17     58.15 o 
  -5  17   4       11.63       35.77     27.13 o 
  -4  17   4     2285.12     2121.66    150.93 o 
  -3  17   4      462.15      532.38     55.26 o 
  -2  17   4     2170.23     2267.04    116.37 o 
  -1  17   4       84.92      100.96     35.05 o 
   0  17   4     1743.25     1837.94    127.57 o 
   1  17   4       33.60        0.21     31.21 o 
   2  17   4     3221.44     3510.40    150.88 o 
   3  17   4      238.06      188.97     48.21 o 
   4  17   4     1132.31     1207.20    103.98 o 
   5  17   4        4.72       10.50     59.44 o 
  -4  18   4        1.76       32.91     31.89 o 
  -3  18   4       37.80       14.96     31.64 o 
  -2  18   4       40.14      138.29     40.39 o 
  -1  18   4       42.29       73.27     52.16 o 
   0  18   4      162.74      166.94     40.48 o 
   1  18   4       67.68       92.96     38.89 o 
   2  18   4        4.97        5.50     31.53 o 
   3  18   4       63.32       86.58     41.91 o 
 -15   0   5      826.83      849.86    307.00 o 
 -13   0   5     6307.38     5957.18    356.60 o 
 -11   0   5     1881.98     1836.45     67.80 o 
  -9   0   5     4610.82     4743.23    186.70 o 
  -7   0   5    26026.87    25588.50    676.07 o 
  -5   0   5    28524.90    32511.32    693.53 o 
  -3   0   5    23329.37    20298.35    471.32 o 
  -1   0   5      289.64      515.09     27.84 o 
   1   0   5    17947.30    16991.55    354.68 o 
   3   0   5    28134.47    26614.51    656.57 o 
   5   0   5     1182.44     1392.72    113.60 o 
   7   0   5     9596.96     9180.63    187.74 o 
   9   0   5      376.82      423.89     29.41 o 
  11   0   5      355.49      323.88     36.32 o 
 -15   1   5        1.59       37.26     25.26 o 
 -14   1   5        8.08      -16.10     24.97 o 
 -13   1   5      127.88       92.14     23.45 o 
 -12   1   5        0.44       31.51     23.08 o 
 -11   1   5     1647.29     1503.45     40.34 o 
 -10   1   5     1021.06     1086.98     37.82 o 
  -9   1   5     5244.67     5105.89     91.14 o 
  -8   1   5      916.56      983.03     30.11 o 
  -7   1   5     1417.40     1276.57     25.53 o 
  -6   1   5       10.42       38.14      9.10 o 
  -5   1   5     3051.47     2773.72     50.62 o 
  -4   1   5      754.33      919.81     28.62 o 
  -3   1   5     4326.78     4236.53     90.61 o 
  -2   1   5      860.95      915.14     28.02 o 
  -1   1   5     1077.77     1553.90     38.78 o 
   0   1   5      110.63       88.78     14.03 o 
   1   1   5    49126.16    47762.55   1025.61 o 
   2   1   5      852.14      909.79     20.69 o 
   3   1   5     5414.58     6790.39     88.45 o 
   4   1   5     1211.47     1418.60     37.61 o 
   5   1   5    20557.59    20948.00    345.31 o 
   6   1   5       22.89       41.96     10.98 o 
   7   1   5     4325.92     4501.87     63.60 o 
   8   1   5      125.38      106.58     14.06 o 
   9   1   5      966.96      989.96     35.79 o 
  10   1   5       64.07       91.51     25.34 o 
  11   1   5     5573.19     5461.85    272.17 o 
  12   1   5      172.24      125.20     40.75 o 
 -15   2   5      403.03      256.67     31.84 o 
 -14   2   5        0.02       17.96     20.77 o 
 -13   2   5     5398.20     5395.27    155.64 o 
 -12   2   5        0.06       34.16     18.37 o 
 -11   2   5     4493.50     4435.77     83.95 o 
 -10   2   5      143.05      104.04     19.70 o 
  -9   2   5    12564.58    12607.44    209.37 o 
  -8   2   5      685.83      685.09     21.84 o 
  -7   2   5    26420.55    25587.32    424.46 o 
  -6   2   5       37.32       67.71     16.24 o 
  -5   2   5     3876.70     4200.29     66.64 o 
  -4   2   5     6083.82     6450.89     92.94 o 
  -3   2   5    56988.18    54896.13   1468.71 o 
  -2   2   5        0.16       45.91      9.28 o 
  -1   2   5    20146.99    22361.30    369.91 o 
   0   2   5        1.25       11.87     11.03 o 
   1   2   5    44497.09    45303.17    954.56 o 
   2   2   5    11143.83    11207.08    152.24 o 
   3   2   5    21104.77    19609.62    306.26 o 
   4   2   5     1727.20     1568.86     41.86 o 
   5   2   5      685.37      764.74     24.08 o 
   6   2   5      938.02     1023.11     42.30 o 
   7   2   5    11105.68    10565.95    191.04 o 
   8   2   5      506.63      467.64     51.21 o 
   9   2   5      296.10      345.28     32.57 o 
  10   2   5      477.23      413.44     41.87 o 
  11   2   5      966.19      986.66     73.12 o 
  12   2   5      116.21      168.23     51.07 o 
  13   2   5      393.00      349.40     98.38 o 
 -14   3   5       68.64       95.51     39.47 o 
 -13   3   5       59.57       57.49     20.77 o 
 -12   3   5      420.88      359.09     28.97 o 
 -11   3   5      588.16      550.08     29.65 o 
 -10   3   5        5.30       29.18     14.52 o 
  -9   3   5      582.69      600.89     27.01 o 
  -8   3   5       95.81       99.50     13.14 o 
  -7   3   5     2461.00     2324.18     38.19 o 
  -6   3   5      155.08      129.56     13.12 o 
  -5   3   5     1234.15      931.48     33.90 o 
  -4   3   5     2036.51     1884.55     54.17 o 
  -3   3   5    11350.64    11573.87    216.79 o 
  -2   3   5      893.28     1197.92     29.12 o 
  -1   3   5     1810.42     1477.57     29.42 o 
   0   3   5     2128.72     2139.33     40.00 o 
   1   3   5     6018.71     4768.50     63.75 o 
   2   3   5     1070.75     1179.89     22.57 o 
   3   3   5     4370.28     5742.13     69.21 o 
   4   3   5     1048.19     1144.48     30.58 o 
   5   3   5     4410.99     4377.93     48.52 o 
   6   3   5      758.72      837.55     28.62 o 
   7   3   5     5454.19     5550.60     87.79 o 
   8   3   5     1219.51     1337.22     52.73 o 
   9   3   5     2258.63     2254.65     79.26 o 
  10   3   5        1.36        3.22      8.70 o 
  11   3   5     3997.83     4160.78    134.79 o 
  12   3   5       44.26       29.38     82.27 o 
  13   3   5      812.24      494.02     76.32 o 
 -14   4   5        2.77        5.08     25.86 o 
 -13   4   5     4701.39     4387.98    250.77 o 
 -12   4   5       25.16        6.64     14.42 o 
 -11   4   5     2287.93     2275.14    107.80 o 
 -10   4   5        9.07       12.22     17.58 o 
  -9   4   5    10006.22     9704.58    175.57 o 
  -8   4   5       32.06       39.45     11.58 o 
  -7   4   5    17402.47    17080.80    248.50 o 
  -6   4   5     1467.34     1496.13     39.57 o 
  -5   4   5    17722.65    19545.53    395.95 o 
  -4   4   5     1081.32     1096.26     31.85 o 
  -3   4   5    79904.09    82883.29   2300.80 o 
  -2   4   5     1002.92     1278.96     48.65 o 
  -1   4   5    19370.41    21643.12    438.96 o 
   0   4   5     1562.09     1396.20     29.10 o 
   1   4   5    53093.00    55083.47   1278.84 o 
   2   4   5     1034.82      984.36     28.24 o 
   3   4   5    32828.79    32266.25    619.52 o 
   4   4   5     6399.38     6027.50    129.24 o 
   5   4   5      658.50      772.41     36.93 o 
   6   4   5       29.30      -22.69     34.81 o 
   7   4   5     8625.51     8539.83    210.17 o 
   8   4   5      599.19      674.71     55.91 o 
   9   4   5     1034.87      997.93     59.79 o 
  10   4   5      452.21      479.32     51.79 o 
  11   4   5      155.05      205.38     38.98 o 
  12   4   5       16.56        0.95     44.91 o 
  13   4   5      614.77      651.75     93.39 o 
 -14   5   5       99.13       42.10     27.28 o 
 -13   5   5      103.08       66.78     26.15 o 
 -12   5   5      216.96      166.97     33.83 o 
 -11   5   5      159.28      146.57     28.70 o 
 -10   5   5        1.40       43.53     18.64 o 
  -9   5   5      980.22      986.66     53.30 o 
  -8   5   5      138.70      158.30     20.17 o 
  -7   5   5     1085.46     1070.19     38.25 o 
  -6   5   5      156.36      120.44     19.04 o 
  -5   5   5     6999.90     6472.86     91.70 o 
  -4   5   5     1846.30     1634.01     30.62 o 
  -3   5   5     3969.61     3979.90     99.96 o 
  -2   5   5     1918.47     1638.93     36.56 o 
  -1   5   5     1445.33     1271.75     23.70 o 
   0   5   5     2333.04     2801.96     46.50 o 
   1   5   5    12210.08    11125.63    142.80 o 
   2   5   5        4.02        6.70      8.16 o 
   3   5   5      176.57      350.40     11.92 o 
   4   5   5      484.32      529.08     37.53 o 
   5   5   5     7395.26     7493.38    179.43 o 
   6   5   5      228.33      223.29     30.61 o 
   7   5   5     7673.07     7984.63    192.86 o 
   8   5   5      927.85      997.10     59.73 o 
   9   5   5     2899.70     2852.99    105.55 o 
  10   5   5       23.45       55.23     36.38 o 
  11   5   5     4375.67     4567.58    161.30 o 
  12   5   5        2.66       18.57     36.92 o 
  13   5   5      723.83      666.41    162.22 o 
 -14   6   5       12.40       12.46     22.55 o 
 -13   6   5     3884.56     3565.98    231.98 o 
 -12   6   5       75.95       71.80     43.59 o 
 -11   6   5      908.10      952.54     49.60 o 
 -10   6   5      128.79      154.37     15.93 o 
  -9   6   5     9282.86     9054.76    163.98 o 
  -8   6   5       98.62      124.78     26.13 o 
  -7   6   5    13906.86    13461.96    258.02 o 
  -6   6   5     1222.48     1277.86     67.85 o 
  -5   6   5     7848.59     8507.65    124.39 o 
  -4   6   5      146.90      159.67     15.61 o 
  -3   6   5    57517.17    58333.20   1290.66 o 
  -2   6   5     1044.60     1350.14     45.30 o 
  -1   6   5    18199.82    19037.47    300.43 o 
   0   6   5     1227.81      987.19     26.14 o 
   1   6   5    18544.97    18304.63    261.75 o 
   2   6   5     2410.18     2216.63     46.10 o 
   3   6   5    14707.32    14471.32    200.76 o 
   4   6   5      420.20      384.18     38.36 o 
   5   6   5       73.85      122.22     30.77 o 
   6   6   5      260.76      236.79     33.45 o 
   7   6   5     6021.55     6326.04    166.79 o 
   8   6   5      241.92      227.60     37.84 o 
   9   6   5      191.42      221.78     42.85 o 
  10   6   5       29.07       17.12     35.22 o 
  11   6   5      319.38      355.76     47.98 o 
  12   6   5      143.38       79.16     38.70 o 
 -14   7   5       74.09      166.10     49.18 o 
 -13   7   5       20.95        9.63     23.85 o 
 -12   7   5      462.92      449.46     62.56 o 
 -11   7   5      297.28      215.27     41.62 o 
 -10   7   5      265.67      258.34     31.30 o 
  -9   7   5      748.37      648.69     40.61 o 
  -8   7   5       75.14      101.11     23.55 o 
  -7   7   5      231.38      235.41     24.76 o 
  -6   7   5     3491.64     3480.48     68.85 o 
  -5   7   5     4327.05     3972.63     70.11 o 
  -4   7   5     3315.75     3190.24     52.82 o 
  -3   7   5     1901.91     1797.66     43.00 o 
  -2   7   5     2915.70     2652.31     56.41 o 
  -1   7   5     2104.34     2296.28     40.30 o 
   0   7   5        2.65       30.57     17.59 o 
   1   7   5    15458.83    14705.92    246.58 o 
   2   7   5     1970.80     1835.11     30.49 o 
   3   7   5     1679.19     2016.36     31.04 o 
   4   7   5     1175.62     1190.10     62.43 o 
   5   7   5     8548.08     8565.13    221.46 o 
   6   7   5      146.49      202.76     37.21 o 
   7   7   5     5654.38     5815.87    165.12 o 
   8   7   5        9.81       30.58     36.13 o 
   9   7   5     1745.19     1836.03     87.13 o 
  10   7   5      221.49      234.14     44.84 o 
  11   7   5     2843.99     3010.03    135.24 o 
  12   7   5       25.65        9.01     35.53 o 
 -13   8   5     2799.54     3278.32    191.93 o 
 -12   8   5       13.93      -16.35     31.09 o 
 -11   8   5     2469.79     2358.83    128.94 o 
 -10   8   5      745.40      848.10     71.17 o 
  -9   8   5     7434.17     6964.11    157.96 o 
  -8   8   5     1487.11     1457.60     49.52 o 
  -7   8   5    12615.49    12629.42    240.17 o 
  -6   8   5       29.03       53.71     17.94 o 
  -5   8   5     8245.92     8601.65    146.88 o 
  -4   8   5      122.79      124.79     18.71 o 
  -3   8   5    25031.34    24526.74    435.13 o 
  -2   8   5     1617.47     1591.11     41.99 o 
  -1   8   5     6386.70     6944.07    113.86 o 
   0   8   5     2895.20     2764.73     56.94 o 
   1   8   5     9185.41     9161.50    146.00 o 
   2   8   5     3932.21     3736.55     54.71 o 
   3   8   5     8395.40     7505.98    102.21 o 
   4   8   5      597.60      616.91     46.71 o 
   5   8   5      983.88     1088.59     75.25 o 
   6   8   5      103.86       60.33     35.73 o 
   7   8   5     3106.70     3182.24    114.30 o 
   8   8   5        0.55       -1.27     30.26 o 
   9   8   5      420.92      493.13     70.37 o 
  10   8   5       81.46      214.77     46.75 o 
  11   8   5      409.60      466.33     59.90 o 
  12   8   5      117.06      172.56     73.16 o 
 -13   9   5       41.79       67.59     74.58 o 
 -12   9   5      374.59      318.87     72.59 o 
 -11   9   5      115.79      105.74     31.73 o 
 -10   9   5      408.02      452.81     40.73 o 
  -9   9   5      158.17      141.60     25.05 o 
  -8   9   5        3.42        2.86     16.19 o 
  -7   9   5       11.36        4.48     19.10 o 
  -6   9   5     1455.10     1561.13     76.34 o 
  -5   9   5      139.37      113.14     18.02 o 
  -4   9   5     3484.47     3208.56     64.87 o 
  -3   9   5      383.51      345.41     22.84 o 
  -2   9   5     3263.19     2946.02     68.17 o 
  -1   9   5      478.82      543.14     37.66 o 
   0   9   5      386.41      414.87     31.28 o 
   1   9   5     6839.38     6743.13    129.32 o 
   2   9   5        4.93       14.25     18.15 o 
   3   9   5      918.60     1054.53     28.67 o 
   4   9   5     1446.15     1443.83     88.56 o 
   5   9   5     4283.52     4395.87    124.76 o 
   6   9   5     1266.95     1338.85     83.42 o 
   7   9   5     4136.24     4181.57    185.39 o 
   8   9   5      538.00      629.77     69.07 o 
   9   9   5      479.71      591.98     73.80 o 
  10   9   5       85.23       85.28     47.82 o 
  11   9   5     1837.22     1995.20    130.56 o 
 -12  10   5        0.23       17.51     53.84 o 
 -11  10   5     2402.76     2013.09    160.01 o 
 -10  10   5      741.00      735.73     79.28 o 
  -9  10   5     2678.86     2752.31    121.05 o 
  -8  10   5      758.52      816.56     42.09 o 
  -7  10   5     8727.65     8150.08    156.83 o 
  -6  10   5      114.75       95.33     22.73 o 
  -5  10   5     6830.34     6624.37    122.13 o 
  -4  10   5       59.43       51.33     19.89 o 
  -3  10   5    12380.32    12132.20    221.19 o 
  -2  10   5      989.94     1049.96     42.25 o 
  -1  10   5     7951.31     8176.01    194.76 o 
   0  10   5      591.04      559.06     28.56 o 
   1  10   5     3231.06     3082.16     67.18 o 
   2  10   5       94.89       96.58     23.63 o 
   3  10   5     4459.65     4442.07    106.98 o 
   4  10   5      350.91      342.13     21.81 o 
   5  10   5     6909.96     6799.45    181.52 o 
   6  10   5      290.29      327.17     65.02 o 
   7  10   5     3173.24     3326.89    148.36 o 
   8  10   5       29.74        8.15     35.73 o 
   9  10   5      525.14      613.64     68.27 o 
  10  10   5      245.29      319.80     58.66 o 
  11  10   5      466.91      708.98     91.41 o 
 -12  11   5      356.36      425.19    103.42 o 
 -11  11   5       71.05       64.74     29.12 o 
 -10  11   5      132.36      154.10     27.78 o 
  -9  11   5      286.77      246.63     33.36 o 
  -8  11   5      207.34      195.63     33.93 o 
  -7  11   5       28.44       12.08     20.70 o 
  -6  11   5      402.43      437.45     68.65 o 
  -5  11   5     1483.21     1407.41     47.33 o 
  -4  11   5       27.72       18.30     22.72 o 
  -3  11   5      234.98      249.59     27.99 o 
  -2  11   5     1479.73     1483.11     57.29 o 
  -1  11   5     2902.40     2887.93     83.66 o 
   0  11   5       19.97       16.14     20.90 o 
   1  11   5     4793.54     4939.27    106.77 o 
   2  11   5       24.48       -7.17     21.73 o 
   3  11   5      743.73      849.50     45.33 o 
   4  11   5      449.31      456.23     21.82 o 
   5  11   5     3282.03     3328.04    132.32 o 
   6  11   5      180.93      210.90     43.35 o 
   7  11   5     1335.25     1463.05    110.50 o 
   8  11   5     1163.44     1380.79    105.37 o 
   9  11   5      864.14      858.93     81.68 o 
  10  11   5       25.04       39.38     46.65 o 
 -11  12   5     1596.49     1779.24    138.96 o 
 -10  12   5      595.38      483.91     56.38 o 
  -9  12   5     2481.62     2117.16    111.60 o 
  -8  12   5      490.65      525.12     51.35 o 
  -7  12   5     6473.46     6100.56    143.39 o 
  -6  12   5      400.84      426.35     33.77 o 
  -5  12   5     4570.45     4598.73    121.03 o 
  -4  12   5        6.12       18.48     29.78 o 
  -3  12   5     1546.33     1528.69     56.35 o 
  -2  12   5      215.59      219.43     35.13 o 
  -1  12   5     8209.65     8306.36    176.77 o 
   0  12   5     1748.43     1708.54     73.43 o 
   1  12   5     5214.68     5338.62    137.74 o 
   2  12   5      742.76      796.03     42.06 o 
   3  12   5     3389.45     3278.15     78.66 o 
   4  12   5      440.92      406.50     19.14 o 
   5  12   5     1444.23     1663.98     84.72 o 
   6  12   5      110.98      154.01     40.75 o 
   7  12   5      649.52      805.23     86.41 o 
   8  12   5       17.14       27.25     71.33 o 
   9  12   5      627.41      691.43    103.70 o 
  10  12   5      349.19      373.57     91.14 o 
 -11  13   5        0.72       94.88     64.29 o 
 -10  13   5        3.95       46.45     42.09 o 
  -9  13   5        0.36        9.48     25.95 o 
  -8  13   5        6.64        3.99     21.74 o 
  -7  13   5       25.85       36.80     25.12 o 
  -6  13   5      286.31      243.78     29.05 o 
  -5  13   5      201.09      136.61     31.68 o 
  -4  13   5      275.82      282.16     37.38 o 
  -3  13   5     2733.93     2659.30     81.13 o 
  -2  13   5      153.55      218.05     29.73 o 
  -1  13   5     2280.34     2375.03     78.27 o 
   0  13   5      320.62      415.29     45.26 o 
   1  13   5     1887.95     1944.26     95.43 o 
   2  13   5        0.64      -19.51     25.59 o 
   3  13   5     1351.47     1626.94     67.39 o 
   4  13   5      439.18      474.91     33.74 o 
   5  13   5      929.03     1024.36     68.73 o 
   6  13   5      351.73      509.14     76.78 o 
   7  13   5     2073.76     2333.58    147.09 o 
   8  13   5       15.22       22.15     73.66 o 
   9  13   5     1283.76     1173.51    136.53 o 
 -10  14   5       33.17       96.23     65.85 o 
  -9  14   5     2100.03     1673.29    229.26 o 
  -8  14   5      182.12      176.84     36.29 o 
  -7  14   5     3270.66     2956.53    132.58 o 
  -6  14   5      484.42      643.24     69.57 o 
  -5  14   5     3280.32     3449.19     99.56 o 
  -4  14   5       27.50       51.52     28.85 o 
  -3  14   5     6578.84     6671.41    165.16 o 
  -2  14   5       42.95       86.72     29.72 o 
  -1  14   5     4608.39     4922.36    152.82 o 
   0  14   5      384.67      450.27     42.87 o 
   1  14   5     3155.18     3316.68    112.22 o 
   2  14   5      660.31      776.88     92.00 o 
   3  14   5     2469.05     2421.96     83.63 o 
   4  14   5      530.21      523.22     51.62 o 
   5  14   5     1598.57     1756.02     93.68 o 
   6  14   5        2.17      -26.84     42.33 o 
   7  14   5      958.32      985.91     81.62 o 
   8  14   5       88.25       40.47     52.68 o 
  -9  15   5       94.13       66.04     30.79 o 
  -8  15   5      170.24       79.50     30.49 o 
  -7  15   5        1.10        7.00     26.35 o 
  -6  15   5      221.56      252.01     37.47 o 
  -5  15   5       69.20      109.42     33.27 o 
  -4  15   5      592.64      596.66     47.15 o 
  -3  15   5      219.91      245.81     52.44 o 
  -2  15   5      996.29     1084.11     61.35 o 
  -1  15   5      100.22       86.29     38.39 o 
   0  15   5      251.38      219.89     41.26 o 
   1  15   5      519.14      517.41     73.72 o 
   2  15   5       29.46        1.15     27.88 o 
   3  15   5     2090.25     2085.54     96.87 o 
   4  15   5      149.95      195.78     43.47 o 
   5  15   5      675.60      760.55     85.30 o 
   6  15   5      382.99      488.95     73.74 o 
   7  15   5      828.19      849.54     95.54 o 
  -8  16   5       58.33       29.56     32.15 o 
  -7  16   5     1660.16     1425.96    136.69 o 
  -6  16   5      305.51      378.41     55.90 o 
  -5  16   5     3502.02     3458.17    221.74 o 
  -4  16   5        9.40        0.80     26.29 o 
  -3  16   5     3579.90     3430.23    142.31 o 
  -2  16   5      186.97      231.55     37.04 o 
  -1  16   5     2471.08     2671.26    108.75 o 
   0  16   5      303.88      314.67     47.93 o 
   1  16   5     2089.47     2222.34    101.12 o 
   2  16   5      112.98      174.20     41.98 o 
   3  16   5     1922.79     1895.50     83.27 o 
   4  16   5      183.19      203.33     69.76 o 
   5  16   5     1139.67     1280.17    106.60 o 
   6  16   5        2.96       -7.82     54.29 o 
  -6  17   5      160.45      127.03     47.90 o 
  -5  17   5       26.16        4.83     28.61 o 
  -4  17   5       80.95      124.36     36.57 o 
  -3  17   5      196.37      216.15     37.42 o 
  -2  17   5      312.74      355.56     49.86 o 
  -1  17   5      529.86      577.47     59.02 o 
   0  17   5        7.86        5.58     29.38 o 
   1  17   5      249.30      188.66     44.81 o 
   2  17   5        0.90       -6.27     28.70 o 
   3  17   5     1193.33     1214.66    108.97 o 
   4  17   5      219.18      260.44     90.30 o 
   5  17   5      683.92      769.86     94.17 o 
  -4  18   5        1.87       11.43     31.56 o 
  -3  18   5      667.21      574.70     67.11 o 
  -2  18   5        2.04       38.40     43.60 o 
  -1  18   5     1763.63     1933.36    103.86 o 
   0  18   5      132.34      192.95     60.77 o 
   1  18   5      775.63      692.61     64.56 o 
   2  18   5       25.63        4.21     42.02 o 
 -14   0   6       64.81       48.02     40.19 o 
 -12   0   6     1431.52     1535.56    146.19 o 
 -10   0   6      295.56      252.83     80.82 o 
  -8   0   6        7.65       22.16     20.87 o 
  -6   0   6    16490.68    13821.18    418.92 o 
  -4   0   6     5868.93     7009.60    116.11 o 
  -2   0   6    47632.08    44649.95   1346.65 o 
   0   0   6    29199.83    29896.04    805.42 o 
   2   0   6    12209.88    12068.00    261.24 o 
   4   0   6    26893.56    25330.62    617.28 o 
   6   0   6     4093.27     4476.86    106.27 o 
   8   0   6    12692.03    12932.07    409.94 o 
  10   0   6     4371.99     4565.02    391.17 o 
  12   0   6      651.58      391.15    100.15 o 
 -15   1   6        3.53       16.32     43.27 o 
 -14   1   6     1612.06     1374.46    101.37 o 
 -13   1   6       44.17       53.88     27.31 o 
 -12   1   6     3498.02     3214.67    105.74 o 
 -11   1   6       25.79       34.85     18.73 o 
 -10   1   6    11577.33    11732.80    192.90 o 
  -9   1   6       19.08       48.64     17.99 o 
  -8   1   6      344.38      509.13     25.56 o 
  -7   1   6       12.63       25.83     16.63 o 
  -6   1   6    18003.95    16365.36    276.21 o 
  -5   1   6      331.27      372.78     22.79 o 
  -4   1   6     7731.06     7266.44    102.41 o 
  -3   1   6      235.40      179.55     17.29 o 
  -2   1   6     2729.87     3251.27     58.38 o 
  -1   1   6      180.58      251.66     18.32 o 
   0   1   6    43029.99    41223.38    841.88 o 
   1   1   6     2102.46     2075.33     38.40 o 
   2   1   6      565.03      828.92     23.33 o 
   3   1   6      890.11      942.00     23.84 o 
   4   1   6    12723.47    11730.29    178.97 o 
   5   1   6       18.57       42.30     14.22 o 
   6   1   6     2157.88     2056.00     45.27 o 
   7   1   6       68.40       80.49     17.31 o 
   8   1   6       35.40       79.11     23.94 o 
   9   1   6      186.53      175.39     27.00 o 
  10   1   6      831.19     1032.55     46.51 o 
  11   1   6        2.17      -24.36     24.36 o 
  12   1   6      313.77      237.72     39.75 o 
 -15   2   6        2.45       31.69     42.58 o 
 -14   2   6      213.58      156.39     36.11 o 
 -13   2   6       15.21       -0.46     18.73 o 
 -12   2   6      555.66      691.01     39.48 o 
 -11   2   6       30.62       31.12     15.86 o 
 -10   2   6      364.17      418.07     28.22 o 
  -9   2   6       22.82       32.86     14.18 o 
  -8   2   6     1128.05     1085.61     36.07 o 
  -7   2   6      237.85      248.98     24.02 o 
  -6   2   6    15634.02    14748.08    252.00 o 
  -5   2   6     4981.59     5516.01    111.36 o 
  -4   2   6     2077.68     2458.86     49.39 o 
  -3   2   6      698.48      714.82     21.73 o 
  -2   2   6    48815.79    47684.92   1071.90 o 
  -1   2   6     6312.23     6386.24    117.08 o 
   0   2   6    10608.22    10752.01    170.49 o 
   1   2   6       11.35       46.02     12.46 o 
   2   2   6    12968.04    13432.89    208.51 o 
   3   2   6      145.02      154.41     28.26 o 
   4   2   6    35462.96    34039.75    674.97 o 
   5   2   6       71.02       71.67     10.90 o 
   6   2   6      890.34      988.50     35.11 o 
   7   2   6       15.46       46.41     15.28 o 
   8   2   6    11253.97    11644.12    222.54 o 
   9   2   6        9.76       17.54     14.72 o 
  10   2   6     3425.77     3183.67    125.83 o 
  11   2   6       16.93       22.90     22.76 o 
  12   2   6     1231.19     1242.59     90.03 o 
 -14   3   6     2812.77     2740.65    186.64 o 
 -13   3   6      460.99      499.75     53.95 o 
 -12   3   6     2406.53     2378.69     70.71 o 
 -11   3   6        4.54       -0.86     17.27 o 
 -10   3   6    14921.19    14844.90    266.98 o 
  -9   3   6        0.03       36.92     12.18 o 
  -8   3   6     5273.69     5687.03     90.88 o 
  -7   3   6     1024.56     1009.66     36.32 o 
  -6   3   6    28513.55    28825.29    582.99 o 
  -5   3   6     3273.43     3133.85     58.95 o 
  -4   3   6    17642.82    18045.75    327.05 o 
  -3   3   6     1405.69     1342.17     23.70 o 
  -2   3   6     9711.17    11162.67    163.02 o 
  -1   3   6     1585.58     1433.14     40.07 o 
   0   3   6    44545.75    44312.61    848.39 o 
   1   3   6     5183.89     5475.95     72.04 o 
   2   3   6      660.54      945.81     20.49 o 
   3   3   6       75.82       72.72      9.54 o 
   4   3   6     4578.29     4186.02     79.10 o 
   5   3   6      178.13      207.00     14.01 o 
   6   3   6     4126.51     4247.33     52.69 o 
   7   3   6       33.26       28.03     10.20 o 
   8   3   6      222.55      177.14     18.82 o 
   9   3   6      256.27      220.92     44.82 o 
  10   3   6      644.08      746.09    119.90 o 
  11   3   6       84.97       89.05     47.29 o 
  12   3   6      402.80      380.77     55.56 o 
  13   3   6       22.40      -21.10     46.56 o 
 -14   4   6      138.34       96.13     51.32 o 
 -13   4   6       16.14      -17.22     26.78 o 
 -12   4   6      937.23     1077.19     55.64 o 
 -11   4   6       42.06       64.77     20.17 o 
 -10   4   6     2519.33     2303.44     83.00 o 
  -9   4   6     1447.30     1350.17     77.02 o 
  -8   4   6     2360.17     2420.06     58.15 o 
  -7   4   6       18.67       23.39     18.33 o 
  -6   4   6    15777.44    14913.21    255.07 o 
  -5   4   6        0.43       21.49     20.22 o 
  -4   4   6     5094.43     5930.23    103.85 o 
  -3   4   6       72.03       74.80      8.64 o 
  -2   4   6    23891.57    22360.63    386.56 o 
  -1   4   6     2091.78     1840.83     42.11 o 
   0   4   6     4439.77     4527.24     94.31 o 
   1   4   6     3239.22     2909.35     50.77 o 
   2   4   6     6300.31     6742.49    106.10 o 
   3   4   6      178.63      230.64     19.71 o 
   4   4   6    13366.50    12353.22    280.06 o 
   5   4   6      105.56       72.77     23.18 o 
   6   4   6     2405.53     2570.74     84.98 o 
   7   4   6      476.60      523.23     54.18 o 
   8   4   6     7108.12     7116.73    176.76 o 
   9   4   6       86.44       90.13     31.31 o 
  10   4   6     2548.85     2541.89    131.90 o 
  11   4   6      290.78      279.02     45.53 o 
  12   4   6      913.14      733.48    118.76 o 
 -14   5   6     2346.04     2043.58    185.66 o 
 -13   5   6      100.48      169.50     31.74 o 
 -12   5   6      775.26      715.81     50.45 o 
 -11   5   6       91.33       77.35     20.21 o 
 -10   5   6     7546.38     6643.66    424.24 o 
  -9   5   6      334.50      334.36     37.74 o 
  -8   5   6     4974.39     5338.68    119.80 o 
  -7   5   6     2808.92     2844.55     63.50 o 
  -6   5   6    11775.93    11584.90    186.95 o 
  -5   5   6     1826.70     1657.04     55.44 o 
  -4   5   6    20327.59    20945.48    369.54 o 
  -3   5   6       15.58       88.96     19.82 o 
  -2   5   6      406.45      626.43     30.88 o 
  -1   5   6     4829.60     5485.18    126.29 o 
   0   5   6    10243.07     8699.78    147.21 o 
   1   5   6      706.15      818.65     25.07 o 
   2   5   6     1363.74     1642.30     43.26 o 
   3   5   6      988.57      968.80     32.43 o 
   4   5   6     1569.18     1368.63     55.15 o 
   5   5   6      770.43      660.93     41.31 o 
   6   5   6     1177.77     1322.83     74.55 o 
   7   5   6       42.32       91.53     33.91 o 
   8   5   6       16.50      -19.99     26.99 o 
   9   5   6       49.28       63.71     30.16 o 
  10   5   6      252.64      285.21     43.76 o 
  11   5   6        0.01       34.47     31.24 o 
  12   5   6       35.52       31.97     37.08 o 
 -14   6   6      104.64       77.69     34.35 o 
 -13   6   6      152.21       77.27     43.28 o 
 -12   6   6     1497.37     1674.94     79.48 o 
 -11   6   6      469.14      509.03     78.76 o 
 -10   6   6      604.10      572.30     43.80 o 
  -9   6   6      259.00      260.77     28.50 o 
  -8   6   6     2988.13     2555.20     84.17 o 
  -7   6   6       15.06       10.96     10.08 o 
  -6   6   6    14133.24    12956.63    183.08 o 
  -5   6   6       30.06       29.73     10.06 o 
  -4   6   6     1263.81     1317.67     28.41 o 
  -3   6   6      434.58      478.38     27.42 o 
  -2   6   6    10458.53     9705.00    126.51 o 
  -1   6   6        4.99       40.69     12.50 o 
   0   6   6    12017.59    12226.63    156.89 o 
   1   6   6       32.10       17.65     12.23 o 
   2   6   6     9094.62     9528.42    135.45 o 
   3   6   6     2345.97     2262.80     65.06 o 
   4   6   6    15048.83    14242.90    324.86 o 
   5   6   6      805.15      922.72     64.75 o 
   6   6   6      552.28      645.79     52.76 o 
   7   6   6      510.18      602.46    133.16 o 
   8   6   6     8238.05     8643.52    255.61 o 
   9   6   6      264.92      275.33     48.68 o 
  10   6   6     2532.29     2692.50    119.36 o 
  11   6   6      216.53      223.03     57.67 o 
  12   6   6     1230.46     1359.36    128.64 o 
 -14   7   6     1152.54     1351.23    123.42 o 
 -13   7   6      129.01      163.01     40.73 o 
 -12   7   6     1068.05     1245.43    181.55 o 
 -11   7   6      113.37      109.77     30.85 o 
 -10   7   6     9100.86     8895.62    261.42 o 
  -9   7   6       29.72       20.89     14.07 o 
  -8   7   6     2658.84     2542.44    116.68 o 
  -7   7   6       13.30       24.59     10.29 o 
  -6   7   6    10068.50    10020.30    170.14 o 
  -5   7   6     2644.22     2593.03     43.46 o 
  -4   7   6     7240.86     7165.40    133.63 o 
  -3   7   6     4069.92     4150.13     72.83 o 
  -2   7   6     4717.42     5189.67     76.29 o 
  -1   7   6     1818.75     1795.41     40.32 o 
   0   7   6    13189.52    12821.39    188.02 o 
   1   7   6     1361.00     1421.04     32.56 o 
   2   7   6      457.96      501.34     15.63 o 
   3   7   6      579.34      584.98     21.68 o 
   4   7   6     3839.49     3716.51    107.03 o 
   5   7   6      425.70      497.15     68.17 o 
   6   7   6       27.72       -5.80     36.59 o 
   7   7   6      523.24      510.80     49.21 o 
   8   7   6       45.39       79.47     40.31 o 
   9   7   6      189.17      221.72     49.58 o 
  10   7   6      361.96      480.82     68.07 o 
  11   7   6       13.15       40.33     43.50 o 
  12   7   6       62.86       55.87     58.33 o 
 -13   8   6       80.58      192.07     61.40 o 
 -12   8   6      508.42      545.72     45.72 o 
 -11   8   6      289.13      333.83     41.27 o 
 -10   8   6        8.22       14.45     11.11 o 
  -9   8   6      441.97      406.32     31.66 o 
  -8   8   6      276.08      252.08     22.24 o 
  -7   8   6      212.57      239.48     16.87 o 
  -6   8   6     7382.45     7049.42    160.22 o 
  -5   8   6        3.64        5.70     15.23 o 
  -4   8   6      718.38      790.71     30.54 o 
  -3   8   6      118.21      128.33     17.34 o 
  -2   8   6    10481.16    10034.07    190.94 o 
  -1   8   6     2203.91     2107.14     45.46 o 
   0   8   6    13590.49    13959.04    233.37 o 
   1   8   6     1140.27     1002.21     33.79 o 
   2   8   6     9933.24    10173.29    143.11 o 
   3   8   6     2469.01     2409.60     39.87 o 
   4   8   6     8864.06     8236.94    437.56 o 
   5   8   6       98.20      118.85     37.62 o 
   6   8   6     5976.14     5973.23    191.02 o 
   7   8   6       69.29       79.01     40.66 o 
   8   8   6     5209.49     5439.04    193.83 o 
   9   8   6      538.01      627.68     79.73 o 
  10   8   6     1939.57     2142.13    120.50 o 
  11   8   6      312.61      446.03     70.54 o 
 -13   9   6       35.80       44.28     60.48 o 
 -12   9   6     2031.33     2021.67    141.43 o 
 -11   9   6       67.82       14.04     28.77 o 
 -10   9   6     4864.58     4752.07    140.21 o 
  -9   9   6       28.94        6.70     31.57 o 
  -8   9   6     4944.29     4407.93    145.66 o 
  -7   9   6        3.65       -3.00     18.52 o 
  -6   9   6     6169.79     6246.93    107.40 o 
  -5   9   6     2036.73     1996.19     46.37 o 
  -4   9   6     6080.08     6274.81    111.82 o 
  -3   9   6      175.96      167.03     20.17 o 
  -2   9   6     6682.96     6953.64    140.55 o 
  -1   9   6     3168.63     3140.71     64.46 o 
   0   9   6    11329.08    11286.46    187.92 o 
   1   9   6        0.20       30.82     14.65 o 
   2   9   6     2765.36     2773.47     46.96 o 
   3   9   6      965.14      845.50     33.87 o 
   4   9   6     2893.03     2773.05    101.31 o 
   5   9   6      261.23      273.16     56.89 o 
   6   9   6     1623.99     1649.37     95.47 o 
   7   9   6     1170.30     1139.36     75.83 o 
   8   9   6        0.16       32.81     36.68 o 
   9   9   6       85.14       59.84     45.63 o 
  10   9   6      229.26      423.20     69.24 o 
  11   9   6       17.95      -11.09     66.42 o 
 -12  10   6       30.96       37.93     31.42 o 
 -11  10   6       77.95       64.71     29.95 o 
 -10  10   6       49.06       76.63     52.70 o 
  -9  10   6     1103.02     1163.05     56.90 o 
  -8  10   6      150.87      179.25     27.43 o 
  -7  10   6      349.65      448.97     31.94 o 
  -6  10   6     4962.60     4639.68     88.44 o 
  -5  10   6      191.51      204.52     44.54 o 
  -4  10   6     1566.75     1563.51     52.50 o 
  -3  10   6      276.57      288.10     31.57 o 
  -2  10   6     7728.75     7523.91    148.99 o 
  -1  10   6      779.10      781.48     40.91 o 
   0  10   6     9907.12    10175.84    205.34 o 
   1  10   6     2644.96     2569.85     62.63 o 
   2  10   6     2783.17     2804.37     52.90 o 
   3  10   6       33.72       28.10     11.72 o 
   4  10   6     8728.30     7862.37    355.39 o 
   5  10   6       19.14      -37.94     57.23 o 
   6  10   6     4867.31     5042.29    171.51 o 
   7  10   6      141.99      168.13     48.97 o 
   8  10   6     1946.31     2122.85    111.10 o 
   9  10   6       60.77       79.08     44.54 o 
  10  10   6     1695.22     1828.14    129.74 o 
  11  10   6       96.89      121.41     52.50 o 
 -12  11   6     1419.32     1400.77    122.43 o 
 -11  11   6       50.19       45.35     27.13 o 
 -10  11   6     2596.57     2333.42    184.00 o 
  -9  11   6        2.70        9.35     21.23 o 
  -8  11   6     2524.82     2169.79    108.25 o 
  -7  11   6      290.05      291.90     32.65 o 
  -6  11   6     4735.31     4669.11    116.71 o 
  -5  11   6       58.11       52.28     20.48 o 
  -4  11   6     1516.68     1679.32     59.04 o 
  -3  11   6      709.62      671.63     39.54 o 
  -2  11   6     4062.57     4104.34     89.31 o 
  -1  11   6     1658.99     1726.82     79.34 o 
   0  11   6     9382.68     8541.73    169.36 o 
   1  11   6        1.86       17.88     19.75 o 
   2  11   6      559.95      508.15     27.74 o 
   3  11   6     1273.79     1259.53     53.01 o 
   4  11   6     1256.96     1095.60     89.31 o 
   5  11   6      670.51      694.54     77.85 o 
   6  11   6      632.30      649.63     72.83 o 
   7  11   6      734.56      873.91     76.37 o 
   8  11   6        7.70      -16.87     46.58 o 
   9  11   6       54.83       90.93     56.36 o 
  10  11   6      118.42       27.80     63.20 o 
 -11  12   6       67.70      104.81     34.60 o 
 -10  12   6      212.34      236.70     35.73 o 
  -9  12   6      856.98      921.80     77.20 o 
  -8  12   6      977.16      849.31     51.27 o 
  -7  12   6      367.45      404.04     44.62 o 
  -6  12   6     2250.91     2128.27     67.46 o 
  -5  12   6      148.10      136.46     24.02 o 
  -4  12   6     2791.60     2758.42     83.56 o 
  -3  12   6      748.02      808.78     55.33 o 
  -2  12   6     3835.57     3986.90    102.34 o 
  -1  12   6      936.42     1027.79     52.90 o 
   0  12   6     6049.16     6070.42    140.42 o 
   1  12   6     1554.52     1602.28     53.92 o 
   2  12   6     4341.23     4170.15     97.76 o 
   3  12   6      184.19      243.10     21.43 o 
   4  12   6     5288.29     5324.28    180.09 o 
   5  12   6      386.48      337.07     46.34 o 
   6  12   6     2195.13     2375.29    156.56 o 
   7  12   6      399.41      447.41     87.75 o 
   8  12   6     1611.95     1950.65    118.94 o 
   9  12   6       67.62      173.52     58.86 o 
 -10  13   6      923.23      738.36     64.12 o 
  -9  13   6        6.56       35.83     28.19 o 
  -8  13   6     2138.53     1923.54    127.69 o 
  -7  13   6      349.22      305.74     42.76 o 
  -6  13   6     2457.50     2321.49     77.17 o 
  -5  13   6     1151.69     1229.70     49.96 o 
  -4  13   6     2826.25     2874.37     88.88 o 
  -3  13   6      855.66      914.75     56.66 o 
  -2  13   6     3105.11     3129.15    100.47 o 
  -1  13   6       61.48       50.65     26.98 o 
   0  13   6     1541.63     1684.54    107.12 o 
   1  13   6       35.47       24.38     28.86 o 
   2  13   6     1046.38      968.85     46.59 o 
   3  13   6       49.00       62.53     16.93 o 
   4  13   6      655.58      655.81     86.27 o 
   5  13   6      387.25      567.38     69.27 o 
   6  13   6      134.72      130.30     56.27 o 
   7  13   6      171.12      337.68     71.33 o 
   8  13   6       49.53       58.70     52.15 o 
   9  13   6       10.73      -12.05     62.06 o 
 -10  14   6      154.42      104.96     38.36 o 
  -9  14   6      333.74      264.06     40.54 o 
  -8  14   6      543.05      403.16     77.64 o 
  -7  14   6      344.06      337.26     50.61 o 
  -6  14   6      813.13      713.68     88.05 o 
  -5  14   6       15.07       49.26     35.06 o 
  -4  14   6     2458.68     2383.90    130.02 o 
  -3  14   6      142.90      149.93     41.37 o 
  -2  14   6     1577.41     1559.51     74.04 o 
  -1  14   6      426.61      465.27     47.64 o 
   0  14   6      996.50     1065.03     64.02 o 
   1  14   6        8.83       48.26     48.22 o 
   2  14   6     4025.87     3825.08    113.59 o 
   3  14   6      238.72      192.69     26.47 o 
   4  14   6     2139.59     1894.96    133.24 o 
   5  14   6        1.28       46.19     38.82 o 
   6  14   6     1489.61     1735.51     99.95 o 
   7  14   6       32.53       26.80     52.23 o 
   8  14   6     1217.56      979.31    166.89 o 
  -9  15   6        0.09       10.78     32.01 o 
  -8  15   6     1439.85     1233.67     97.14 o 
  -7  15   6       84.72      142.82     28.78 o 
  -6  15   6     1747.56     1551.34    108.85 o 
  -5  15   6      148.03      165.14     42.95 o 
  -4  15   6     2076.08     2153.37     81.72 o 
  -3  15   6      495.95      555.83     58.08 o 
  -2  15   6     2161.56     2449.24    119.21 o 
  -1  15   6      187.96      143.99     44.06 o 
   0  15   6     1031.36      991.27     74.11 o 
   1  15   6       40.33       57.61     36.90 o 
   2  15   6     1063.45     1218.93     82.04 o 
   3  15   6      359.22      333.13     41.30 o 
   4  15   6      328.00      446.72     68.83 o 
   5  15   6      117.24      157.70     50.28 o 
   6  15   6      118.04       93.12     57.29 o 
   7  15   6       12.32       36.29     68.83 o 
  -7  16   6       47.70       81.68     39.77 o 
  -6  16   6      328.47      223.24     44.93 o 
  -5  16   6       56.92       75.87     34.11 o 
  -4  16   6      998.18     1000.60    101.06 o 
  -3  16   6      159.22      195.11     46.15 o 
  -2  16   6     1348.05     1379.84     65.80 o 
  -1  16   6      146.91      196.23     43.42 o 
   0  16   6     1735.96     1801.70     78.61 o 
   1  16   6      376.56      443.89     53.56 o 
   2  16   6     1887.16     1967.23     89.79 o 
   3  16   6      239.22      289.77     56.54 o 
   4  16   6     1012.36      959.24    101.22 o 
   5  16   6       31.82       81.14     57.07 o 
   6  16   6     1007.81     1369.82    138.04 o 
  -6  17   6      414.33      383.03     66.89 o 
  -5  17   6       99.04       97.01     35.03 o 
  -4  17   6     1386.25     1126.32     96.73 o 
  -3  17   6      241.77      296.54     47.33 o 
  -2  17   6      820.78      938.20     59.30 o 
  -1  17   6       38.76      -35.72     35.72 o 
   0  17   6      341.58      284.12     55.08 o 
   1  17   6       11.32      -30.04     39.94 o 
   2  17   6     1113.37     1220.06     83.07 o 
   3  17   6       68.64       95.16     63.89 o 
   4  17   6       31.62       25.24     50.32 o 
  -3  18   6       34.50       37.40     33.19 o 
  -2  18   6      668.78      610.33     65.05 o 
  -1  18   6       36.20       78.02     42.20 o 
   0  18   6     1557.02     1748.43    160.36 o 
   1  18   6       66.94       88.37     39.49 o 
 -13   0   7     3394.08     3652.81    183.77 o 
 -11   0   7      496.90      494.47     31.91 o 
  -9   0   7     1236.22     1362.36    162.81 o 
  -7   0   7     3576.70     3474.21    150.20 o 
  -5   0   7     2283.14     1929.34     69.36 o 
  -3   0   7     5207.26     4629.02    112.99 o 
  -1   0   7      229.00      198.21     23.91 o 
   1   0   7      600.57      568.55     37.31 o 
   3   0   7     2118.66     1635.14     80.25 o 
   5   0   7     1001.91      908.21     52.33 o 
   7   0   7      105.62       91.77     22.58 o 
   9   0   7      339.33      352.59     30.37 o 
  11   0   7      324.03      209.53    142.23 o 
 -14   1   7        4.04        6.85     26.70 o 
 -13   1   7      987.52     1074.48     60.54 o 
 -12   1   7        7.16       24.73     17.06 o 
 -11   1   7      112.08      102.73     16.67 o 
 -10   1   7      456.32      344.32     55.97 o 
  -9   1   7     9734.66     9676.30    316.04 o 
  -8   1   7      563.55      581.98     56.76 o 
  -7   1   7     6308.82     6591.53    127.12 o 
  -6   1   7      692.10      818.35     29.81 o 
  -5   1   7    11380.24    10454.80    183.17 o 
  -4   1   7      428.98      453.36     28.42 o 
  -3   1   7    28110.25    26625.13    529.10 o 
  -2   1   7       31.11       42.74     17.82 o 
  -1   1   7    19688.69    21743.85    452.45 o 
   0   1   7     1186.30     1324.29     38.17 o 
   1   1   7    57510.20    56466.11   1357.89 o 
   2   1   7      341.87      352.61     16.86 o 
   3   1   7    11080.73    11875.53    175.71 o 
   4   1   7      139.85      144.78     13.17 o 
   5   1   7     8627.79     8261.09    152.72 o 
   6   1   7       75.90       62.36     15.52 o 
   7   1   7     7918.13     7959.92    140.76 o 
   8   1   7       74.29       66.56     19.28 o 
   9   1   7     1250.69     1249.25     55.14 o 
  10   1   7       19.95        7.19     30.19 o 
  11   1   7     2537.16     2790.10    219.55 o 
  12   1   7        0.36       52.91    125.15 o 
 -14   2   7        0.01       40.19     30.34 o 
 -13   2   7     3552.52     3081.89    218.99 o 
 -12   2   7        9.10       30.93     19.69 o 
 -11   2   7     2230.25     2236.26     97.00 o 
 -10   2   7      108.47      126.92     44.61 o 
  -9   2   7     1486.19     1840.81    103.08 o 
  -8   2   7       63.60       93.57     30.51 o 
  -7   2   7    14716.11    14256.66    269.29 o 
  -6   2   7      619.83      670.09     32.36 o 
  -5   2   7       17.43      173.94     16.73 o 
  -4   2   7     1293.67     1326.19     47.63 o 
  -3   2   7    11133.25    10378.93    187.81 o 
  -2   2   7       48.57       30.28     17.11 o 
  -1   2   7     3051.28     3472.11     63.32 o 
   0   2   7       10.62       44.62     16.95 o 
   1   2   7      708.65      664.84     25.20 o 
   2   2   7      424.99      451.12     21.04 o 
   3   2   7     4407.46     4016.94     65.44 o 
   4   2   7      678.77      647.14     21.44 o 
   5   2   7     1310.42     1233.73     49.27 o 
   6   2   7       18.65       30.82     13.63 o 
   7   2   7      653.17      633.93     25.52 o 
   8   2   7       26.85       45.63     11.63 o 
   9   2   7      273.31      230.81     21.01 o 
  10   2   7      257.94      199.68     40.01 o 
  11   2   7      717.60      616.38     49.80 o 
  12   2   7       51.81       43.86     49.73 o 
 -14   3   7       70.89      118.25     32.22 o 
 -13   3   7     1656.72     1776.68     74.63 o 
 -12   3   7      115.39      108.18     23.83 o 
 -11   3   7       98.09       99.60     20.93 o 
 -10   3   7      139.92      191.23     48.14 o 
  -9   3   7    16465.59    16192.68    526.44 o 
  -8   3   7      657.62      735.82     32.93 o 
  -7   3   7     2467.58     2467.68     65.30 o 
  -6   3   7       13.72       50.92     22.95 o 
  -5   3   7    13278.34    12930.68    226.57 o 
  -4   3   7     2636.26     2694.58     76.14 o 
  -3   3   7    38642.94    38701.14    786.80 o 
  -2   3   7      851.79      895.17     34.10 o 
  -1   3   7     6980.32     8337.28    114.65 o 
   0   3   7      150.91      159.18     18.01 o 
   1   3   7    60573.80    60569.43   1365.67 o 
   2   3   7        0.59        9.42     10.94 o 
   3   3   7    11461.96    12195.72    165.71 o 
   4   3   7       69.04       56.47      9.29 o 
   5   3   7     8457.55     8110.94    216.75 o 
   6   3   7      546.68      503.77     13.82 o 
   7   3   7    10380.46    10467.15    146.13 o 
   8   3   7      192.60      177.11     13.36 o 
   9   3   7     1268.22     1260.35     63.61 o 
  10   3   7       16.44       21.57     53.51 o 
  11   3   7     4633.60     4765.22    301.08 o 
  12   3   7       23.18       20.87     38.97 o 
 -14   4   7        2.51       55.93     30.64 o 
 -13   4   7     2855.49     2819.57    169.69 o 
 -12   4   7       43.47       -1.07     55.95 o 
 -11   4   7     4380.87     4407.76    155.27 o 
 -10   4   7        9.62       29.08     30.74 o 
  -9   4   7     5653.75     5759.71    112.14 o 
  -8   4   7      199.60      230.36     27.41 o 
  -7   4   7     9378.50     9084.48    180.55 o 
  -6   4   7     1060.04     1053.31     58.04 o 
  -5   4   7      131.36      354.24     32.14 o 
  -4   4   7      107.01      141.35     37.19 o 
  -3   4   7    20270.69    20244.09    346.22 o 
  -2   4   7      294.74      225.27     25.07 o 
  -1   4   7      472.60      554.59     20.90 o 
   0   4   7       18.13       12.83     12.79 o 
   1   4   7      249.63      265.02     35.28 o 
   2   4   7     4988.15     5063.04     90.46 o 
   3   4   7      727.14      639.52     16.56 o 
   4   4   7      623.32      672.27     16.65 o 
   5   4   7     3105.31     2821.21     70.92 o 
   6   4   7      342.06      402.47     39.86 o 
   7   4   7       73.07      103.33     32.78 o 
   8   4   7      310.03      377.39     44.16 o 
   9   4   7      503.39      564.17     89.07 o 
  10   4   7      347.02      366.13     84.10 o 
  11   4   7      548.30      480.66     54.96 o 
  12   4   7      117.30       59.26     60.94 o 
 -14   5   7        0.62      -46.52     46.52 o 
 -13   5   7     1881.84     2142.87    116.31 o 
 -12   5   7      428.18      427.62     58.74 o 
 -11   5   7      732.63      711.24     51.15 o 
 -10   5   7        0.04       21.98     21.64 o 
  -9   5   7     5418.05     5391.71    120.94 o 
  -8   5   7        9.40       15.82     16.89 o 
  -7   5   7     2172.71     2167.39     55.20 o 
  -6   5   7      797.51      749.56     33.63 o 
  -5   5   7    10098.56     9986.01    185.48 o 
  -4   5   7      146.55      138.78     21.72 o 
  -3   5   7    34655.30    35897.63    768.12 o 
  -2   5   7       11.29       20.53     14.66 o 
  -1   5   7     8557.13     9853.84    162.76 o 
   0   5   7      344.99      428.39     44.14 o 
   1   5   7    20621.51    19491.44    369.50 o 
   2   5   7      353.90      323.81     20.26 o 
   3   5   7     8271.18     8359.80    148.17 o 
   4   5   7     2851.18     2547.23    109.80 o 
   5   5   7     8220.61     8426.77    238.34 o 
   6   5   7        2.43       59.38     63.15 o 
   7   5   7    10549.21    10387.35    262.08 o 
   8   5   7       34.59       49.48     29.87 o 
   9   5   7     1822.06     1858.88     96.85 o 
  10   5   7       10.60        3.89     35.84 o 
  11   5   7     2169.60     2466.27    117.35 o 
  12   5   7        0.23      -39.23     62.42 o 
 -14   6   7       66.81      134.03     34.77 o 
 -13   6   7     2694.15     2504.82    132.23 o 
 -12   6   7      404.65      544.42     53.81 o 
 -11   6   7      937.65     1058.99     58.22 o 
 -10   6   7       90.95      109.42     23.69 o 
  -9   6   7     3471.02     3261.13     81.26 o 
  -8   6   7      150.81      222.70     29.18 o 
  -7   6   7     4191.71     4332.35     90.46 o 
  -6   6   7      791.58      739.69     32.89 o 
  -5   6   7      200.45      340.66     26.54 o 
  -4   6   7     1857.02     1818.31     61.73 o 
  -3   6   7     4324.73     4385.19     87.28 o 
  -2   6   7      417.61      363.71     21.75 o 
  -1   6   7      166.49      220.38     16.17 o 
   0   6   7     2312.21     2168.65     42.80 o 
   1   6   7      215.88      215.92     18.94 o 
   2   6   7      475.85      439.59     22.73 o 
   3   6   7      317.23      313.65     18.62 o 
   4   6   7      131.75       93.96     11.52 o 
   5   6   7     2858.31     2951.14    120.86 o 
   6   6   7      127.46      156.07     38.97 o 
   7   6   7      212.02      211.75     47.92 o 
   8   6   7      722.88      915.38     61.46 o 
   9   6   7      629.09      635.49     65.06 o 
  10   6   7       31.11       39.89     34.00 o 
  11   6   7      322.98      328.59     49.79 o 
  12   6   7        2.22       61.79     42.19 o 
 -13   7   7      920.83     1124.38    151.53 o 
 -12   7   7      275.14      327.22     45.83 o 
 -11   7   7      276.36      234.21     46.13 o 
 -10   7   7        7.68      -19.54     24.06 o 
  -9   7   7     4835.51     4849.51    128.91 o 
  -8   7   7      634.62      644.01     38.66 o 
  -7   7   7     3140.23     3135.73     77.84 o 
  -6   7   7     2132.74     2147.44     65.57 o 
  -5   7   7     4027.98     3858.65     57.84 o 
  -4   7   7     3113.42     2923.76     54.21 o 
  -3   7   7     9126.11     8630.29    142.08 o 
  -2   7   7     1343.64     1278.94     33.86 o 
  -1   7   7     5436.13     6052.32     84.59 o 
   0   7   7      275.42      340.40     21.74 o 
   1   7   7    25799.70    25604.38    459.26 o 
   2   7   7      963.36      951.23     40.38 o 
   3   7   7     6068.01     6115.16     82.90 o 
   4   7   7      576.69      504.05     44.45 o 
   5   7   7     8468.39     8501.58    265.64 o 
   6   7   7      616.47      612.06    102.76 o 
   7   7   7     7947.98     8206.94    252.33 o 
   8   7   7       97.44       70.32    103.63 o 
   9   7   7     1687.14     1628.49     92.69 o 
  10   7   7       96.64      140.24     45.82 o 
  11   7   7     2335.90     2638.10    121.75 o 
 -13   8   7     1641.11     1429.68    140.63 o 
 -12   8   7      183.09      167.40     44.09 o 
 -11   8   7     1275.63     1179.46     70.85 o 
 -10   8   7     1010.27     1093.21     51.94 o 
  -9   8   7     1136.57     1258.29     55.33 o 
  -8   8   7      483.27      497.65     39.35 o 
  -7   8   7     3345.51     3434.54     94.98 o 
  -6   8   7        3.08       35.28     13.20 o 
  -5   8   7     1036.43     1196.99     37.26 o 
  -4   8   7      743.14      724.05     26.14 o 
  -3   8   7     6074.06     5711.95    111.90 o 
  -2   8   7      144.64      163.07     16.89 o 
  -1   8   7      223.79      262.32     22.46 o 
   0   8   7     2453.96     2345.11     43.20 o 
   1   8   7      201.08      285.59     21.32 o 
   2   8   7      516.22      504.73     22.07 o 
   3   8   7      927.86      827.40     43.28 o 
   4   8   7      343.10      342.85     56.41 o 
   5   8   7       58.55       29.14     34.19 o 
   6   8   7      449.94      410.77     54.50 o 
   7   8   7       22.30      -19.96     33.26 o 
   8   8   7       60.57       92.52     39.79 o 
   9   8   7       54.40       59.47     38.96 o 
  10   8   7      237.70      393.22     62.75 o 
  11   8   7      202.48      191.11     56.52 o 
 -13   9   7      854.50      848.71     96.89 o 
 -12   9   7      144.94      180.60     37.73 o 
 -11   9   7      772.99      787.33     65.21 o 
 -10   9   7       11.23        5.83     37.10 o 
  -9   9   7     2546.09     2509.36     86.22 o 
  -8   9   7      112.08       85.98     13.77 o 
  -7   9   7     3880.26     3538.81    121.95 o 
  -6   9   7      509.07      545.02     46.94 o 
  -5   9   7    12074.16    11713.35    215.42 o 
  -4   9   7       13.90       12.28     14.46 o 
  -3   9   7     7701.81     7569.84    151.90 o 
  -2   9   7     1061.46      985.72     39.65 o 
  -1   9   7     8779.71     8932.55    148.79 o 
   0   9   7        3.23        0.90     14.24 o 
   1   9   7    14522.89    14438.46    227.85 o 
   2   9   7      124.63       68.84     18.56 o 
   3   9   7     4280.56     4349.77     70.25 o 
   4   9   7      304.56      298.33     15.62 o 
   5   9   7     7539.60     7708.05    221.83 o 
   6   9   7      252.59      259.10     52.38 o 
   7   9   7     5940.33     6384.88    231.19 o 
   8   9   7        2.30        8.05     74.67 o 
   9   9   7      552.38      645.20     67.33 o 
  10   9   7       69.14      140.22     49.19 o 
  11   9   7     1180.71     1250.80     96.98 o 
 -12  10   7       78.65       45.67     42.36 o 
 -11  10   7     1510.32     1406.89     86.19 o 
 -10  10   7      471.40      429.07    104.13 o 
  -9  10   7     1249.94     1264.25     64.54 o 
  -8  10   7     1016.48      889.06    109.66 o 
  -7  10   7     3575.80     3260.79    125.20 o 
  -6  10   7      228.85      233.34     26.66 o 
  -5  10   7        7.11       31.15     15.36 o 
  -4  10   7       84.50       98.00     25.80 o 
  -3  10   7      840.39      790.49     37.92 o 
  -2  10   7     2615.25     2677.49     78.25 o 
  -1  10   7      477.73      530.56     30.38 o 
   0  10   7     1167.48     1195.21     34.94 o 
   1  10   7        1.40       16.56     16.22 o 
   2  10   7      161.82      172.49     20.54 o 
   3  10   7      264.20      237.63     19.52 o 
   4  10   7       42.26       35.63     12.66 o 
   5  10   7       82.47      171.47     42.61 o 
   6  10   7       49.91       34.17     36.84 o 
   7  10   7        2.30       82.76     57.59 o 
   8  10   7      112.56      149.21     70.77 o 
   9  10   7       79.34      122.22     49.53 o 
  10  10   7      118.82      163.72     54.98 o 
 -12  11   7      133.89       47.97     41.16 o 
 -11  11   7      908.21      778.59     64.45 o 
 -10  11   7        6.80      -12.35     28.66 o 
  -9  11   7     2470.39     2308.28    126.49 o 
  -8  11   7      225.98      207.94     29.00 o 
  -7  11   7     3859.81     3388.63    152.56 o 
  -6  11   7     1102.73     1150.92     78.57 o 
  -5  11   7     4093.54     3985.20    112.70 o 
  -4  11   7      284.58      267.20     31.48 o 
  -3  11   7     8600.02     8574.65    165.71 o 
  -2  11   7      331.59      359.89     44.95 o 
  -1  11   7     7975.32     7921.50    178.50 o 
   0  11   7      526.50      506.14     38.28 o 
   1  11   7     8169.52     8100.79    136.73 o 
   2  11   7        7.00        4.51     18.17 o 
   3  11   7     3301.08     3054.24    119.35 o 
   4  11   7      907.75      725.18     57.77 o 
   5  11   7     2723.71     3060.54    140.49 o 
   6  11   7      716.85      694.15     79.29 o 
   7  11   7     1928.32     2099.86    130.19 o 
   8  11   7      211.89      263.92     65.60 o 
   9  11   7      988.16     1231.98    110.09 o 
 -11  12   7      583.54      355.53     90.58 o 
 -10  12   7      227.71      232.26     55.77 o 
  -9  12   7      715.76      673.54     86.86 o 
  -8  12   7      532.89      420.18     50.22 o 
  -7  12   7     1550.25     1437.65     72.57 o 
  -6  12   7        1.80      -28.60     28.60 o 
  -5  12   7      557.00      585.45     41.56 o 
  -4  12   7      291.83      324.41     35.27 o 
  -3  12   7      542.84      470.47     42.57 o 
  -2  12   7      676.82      772.19     45.01 o 
  -1  12   7      333.02      368.10     37.70 o 
   0  12   7     1501.94     1561.28     91.09 o 
   1  12   7       13.79       11.86     21.40 o 
   2  12   7      149.64      212.55     21.93 o 
   3  12   7      410.75      337.41     27.69 o 
   4  12   7       60.05       58.02     17.84 o 
   5  12   7       23.84      107.73     55.07 o 
   6  12   7       63.25       83.98     71.42 o 
   7  12   7       66.03       70.07     47.47 o 
   8  12   7      189.40      334.22     83.76 o 
   9  12   7      163.84      185.10     69.83 o 
 -10  13   7       52.35       87.73     39.86 o 
  -9  13   7     1385.22     1173.45     83.94 o 
  -8  13   7      217.40      222.01     51.46 o 
  -7  13   7     1620.33     1674.05     85.29 o 
  -6  13   7      263.59      301.89     35.59 o 
  -5  13   7     2130.50     2093.92     84.00 o 
  -4  13   7     1234.60     1289.12     76.65 o 
  -3  13   7     3707.09     3656.29    111.29 o 
  -2  13   7      472.12      444.97     42.83 o 
  -1  13   7     3463.14     3605.08    135.81 o 
   0  13   7      140.29      133.65     30.71 o 
   1  13   7     3440.08     3253.77    130.82 o 
   2  13   7      366.00      434.87     34.84 o 
   3  13   7     4107.06     4049.38    124.48 o 
   4  13   7      889.88     1114.33     77.56 o 
   5  13   7     1456.70     1542.35    112.68 o 
   6  13   7      433.67      422.44     67.68 o 
   7  13   7     1183.64     1253.76    103.55 o 
   8  13   7       52.38      174.21     61.95 o 
  -9  14   7      935.81      711.51     82.02 o 
  -8  14   7       71.66       97.19     46.45 o 
  -7  14   7     1048.36      981.13     65.06 o 
  -6  14   7      218.27      166.03     33.67 o 
  -5  14   7     1023.10     1170.62     94.29 o 
  -4  14   7        6.46      -24.43     29.24 o 
  -3  14   7      147.87      170.37     39.09 o 
  -2  14   7        5.87       50.59     29.17 o 
  -1  14   7      847.31     1006.87     85.12 o 
   0  14   7      658.26      818.17     70.51 o 
   1  14   7      556.67      609.93     66.40 o 
   2  14   7      332.14      380.13     32.02 o 
   3  14   7       42.43       37.97     21.21 o 
   4  14   7       10.69       20.76     35.69 o 
   5  14   7       16.90      -21.35     48.30 o 
   6  14   7       38.45       66.31     58.38 o 
   7  14   7      114.75      156.23     85.09 o 
  -8  15   7        9.84       59.98     41.37 o 
  -7  15   7      798.98      655.38     65.23 o 
  -6  15   7      165.76      183.81     37.10 o 
  -5  15   7     1896.62     1813.35     88.68 o 
  -4  15   7      330.46      420.29     49.67 o 
  -3  15   7     3010.67     2855.40    102.91 o 
  -2  15   7        2.41       32.47     29.72 o 
  -1  15   7     2467.25     2749.43    114.46 o 
   0  15   7        9.26      -21.30     26.94 o 
   1  15   7     2041.27     2234.57    125.53 o 
   2  15   7      115.09      219.49     42.35 o 
   3  15   7     2643.94     2642.32    167.43 o 
   4  15   7      230.13      309.52     55.32 o 
   5  15   7     1983.28     2324.23    132.16 o 
   6  15   7       11.74      -25.48    111.87 o 
  -7  16   7      182.40      129.91     42.28 o 
  -6  16   7      136.34      115.77     30.96 o 
  -5  16   7      764.14      727.12     73.13 o 
  -4  16   7      102.52      104.57     36.66 o 
  -3  16   7      776.70      799.64     73.24 o 
  -2  16   7      232.40      265.65     38.85 o 
  -1  16   7      228.50      161.73     45.65 o 
   0  16   7      103.92      151.76     42.09 o 
   1  16   7      165.80      120.42     50.97 o 
   2  16   7      172.69      162.30     32.38 o 
   3  16   7        7.99       33.00     84.29 o 
   4  16   7       38.64       94.83     53.68 o 
   5  16   7        0.19      -50.09     50.09 o 
  -5  17   7      768.64      610.06     87.51 o 
  -4  17   7       81.89       58.12     34.68 o 
  -3  17   7      932.81      731.60     69.26 o 
  -2  17   7      140.78      118.93     35.39 o 
  -1  17   7     2000.73     2070.12    115.99 o 
   0  17   7       49.62       11.67     32.12 o 
   1  17   7     1461.06     1463.21     95.98 o 
   2  17   7        0.71      -10.56     24.78 o 
   3  17   7     2533.95     2613.84    154.61 o 
 -14   0   8      341.91      392.03     63.13 o 
 -12   0   8     3967.17     4399.05    175.37 o 
 -10   0   8     2546.05     2571.11    159.41 o 
  -8   0   8     3193.92     3584.75    177.24 o 
  -6   0   8    32357.95    31546.23    721.23 o 
  -4   0   8     1231.20     1448.46     57.85 o 
  -2   0   8    25179.16    24306.78    682.26 o 
   0   0   8    27363.81    27137.30    722.74 o 
   2   0   8    11064.00    12120.04    346.02 o 
   4   0   8    24402.11    23081.31    592.32 o 
   6   0   8      769.95      807.16     56.65 o 
   8   0   8     5360.05     5117.45    134.49 o 
  10   0   8     1930.39     1974.77     84.31 o 
 -14   1   8      872.67      857.60    108.14 o 
 -13   1   8      187.28      240.15     57.11 o 
 -12   1   8      130.11       94.48     45.59 o 
 -11   1   8       94.08      106.83     54.10 o 
 -10   1   8     2880.71     2993.46    216.45 o 
  -9   1   8      137.69      125.71     38.92 o 
  -8   1   8       30.75       62.07     28.35 o 
  -7   1   8       35.63       43.63     17.58 o 
  -6   1   8       25.41       43.18     12.26 o 
  -5   1   8       14.39       24.10      7.05 o 
  -4   1   8     1298.79     1206.72     49.84 o 
  -3   1   8        0.09      -17.15     17.15 o 
  -2   1   8     6068.46     5513.43     93.76 o 
  -1   1   8      282.98      289.43     32.60 o 
   0   1   8       36.14       33.19     15.81 o 
   1   1   8     1219.99     1336.55     39.49 o 
   2   1   8      335.12      261.00     21.22 o 
   3   1   8       76.53       73.16     17.60 o 
   4   1   8       27.78       47.71     15.03 o 
   5   1   8       31.62       35.10     18.85 o 
   6   1   8     1209.69     1284.17     33.44 o 
   7   1   8      125.79      140.62     18.66 o 
   8   1   8     5043.43     5118.92     91.31 o 
   9   1   8      342.86      331.62     42.58 o 
  10   1   8      396.92      232.56     27.37 o 
  11   1   8       84.79       31.25     24.69 o 
 -14   2   8      657.92      441.92     78.36 o 
 -13   2   8       53.27      -20.23     28.83 o 
 -12   2   8     4180.74     4404.40    148.23 o 
 -11   2   8      139.06      138.29     47.05 o 
 -10   2   8     6902.19     7404.37    200.22 o 
  -9   2   8      216.94      216.90     35.45 o 
  -8   2   8     2641.81     2680.61    126.92 o 
  -7   2   8      101.36      138.60     23.04 o 
  -6   2   8    20173.84    19258.70    354.65 o 
  -5   2   8       18.12       53.59     20.43 o 
  -4   2   8    10803.32    12055.02    172.01 o 
  -3   2   8      134.87      118.88     21.05 o 
  -2   2   8    36324.42    36541.64    776.61 o 
  -1   2   8      323.26      409.52     23.75 o 
   0   2   8    14111.31    14223.63    252.67 o 
   1   2   8      962.54     1068.46     67.73 o 
   2   2   8      401.21      570.04     33.64 o 
   3   2   8      910.86     1038.35     36.99 o 
   4   2   8    24289.84    23292.79    423.04 o 
   5   2   8       29.98       33.69     16.89 o 
   6   2   8     5698.22     5784.49    113.64 o 
   7   2   8      153.19      183.78     20.62 o 
   8   2   8     4168.81     3895.55    120.82 o 
   9   2   8        0.57       22.14     26.35 o 
  10   2   8     1698.44     1623.14    127.85 o 
  11   2   8       72.48       18.34     38.12 o 
 -14   3   8     1272.70     1154.17     72.79 o 
 -13   3   8      494.02      318.50     78.55 o 
 -12   3   8       41.15       39.10     45.01 o 
 -11   3   8       91.24      142.72     37.33 o 
 -10   3   8     5563.64     5452.14    177.22 o 
  -9   3   8     1056.66     1034.33     48.96 o 
  -8   3   8      176.35      129.07     26.18 o 
  -7   3   8     1449.71     1402.17     51.28 o 
  -6   3   8      987.42     1018.53     48.96 o 
  -5   3   8     1436.48     1353.63     41.06 o 
  -4   3   8      840.48      759.63     37.72 o 
  -3   3   8      335.30      349.14     17.99 o 
  -2   3   8     2157.87     1919.78     33.75 o 
  -1   3   8      843.60      871.88     25.27 o 
   0   3   8     1547.51     1061.52     31.03 o 
   1   3   8     5624.16     5667.76    126.85 o 
   2   3   8     9245.90     9040.86    136.03 o 
   3   3   8       56.51       74.35     11.84 o 
   4   3   8     2242.38     2355.45     47.61 o 
   5   3   8      144.39      155.17     28.56 o 
   6   3   8      529.31      591.96     31.22 o 
   7   3   8       76.44       80.34     17.23 o 
   8   3   8     3214.77     3341.41    122.69 o 
   9   3   8      117.90       84.46     29.58 o 
  10   3   8       80.85       18.60     30.68 o 
  11   3   8       22.19        6.65     26.38 o 
  12   3   8     1705.42     1449.06    106.48 o 
 -14   4   8      622.50      542.73     65.41 o 
 -13   4   8       26.63       72.32     38.79 o 
 -12   4   8     2730.88     2953.52    118.66 o 
 -11   4   8       57.32      123.07     50.03 o 
 -10   4   8     8836.38     8666.60    342.42 o 
  -9   4   8     1724.78     1719.29     58.70 o 
  -8   4   8     6840.42     7031.55    126.75 o 
  -7   4   8       91.29       83.88     22.81 o 
  -6   4   8    18700.60    17885.82    357.18 o 
  -5   4   8       12.78       37.84     25.58 o 
  -4   4   8     6426.67     7167.88    152.52 o 
  -3   4   8      401.52      374.84     17.38 o 
  -2   4   8    21785.03    22087.18    410.75 o 
  -1   4   8     1333.65     1206.71     33.53 o 
   0   4   8     7781.37     7449.09    128.47 o 
   1   4   8     4638.46     4640.06     70.35 o 
   2   4   8     5843.84     6230.96     87.63 o 
   3   4   8       18.04       18.69     15.45 o 
   4   4   8    22399.51    22330.32    390.59 o 
   5   4   8       93.36       71.97     10.11 o 
   6   4   8     2725.82     2831.71     96.30 o 
   7   4   8      135.92      186.97     53.65 o 
   8   4   8     2959.94     3047.25    111.29 o 
   9   4   8       10.86        0.68     30.13 o 
  10   4   8     1395.60     1585.47     93.10 o 
  11   4   8      235.14      299.48     60.80 o 
  12   4   8      272.97      145.58     52.01 o 
 -14   5   8      932.41      898.32     92.05 o 
 -13   5   8      178.25      193.83     54.05 o 
 -12   5   8       65.40        3.73     31.26 o 
 -11   5   8      307.06      262.74     32.03 o 
 -10   5   8     2916.29     2825.75     79.53 o 
  -9   5   8      170.40      172.62     24.00 o 
  -8   5   8      217.11      275.82     27.41 o 
  -7   5   8      460.94      502.20     33.93 o 
  -6   5   8     1532.33     1567.19     51.41 o 
  -5   5   8     2694.51     2752.85     71.00 o 
  -4   5   8     1517.14     1537.63     70.59 o 
  -3   5   8      204.06      299.95     22.55 o 
  -2   5   8    10940.86    10634.83    184.58 o 
  -1   5   8      350.63      412.97     29.57 o 
   0   5   8      458.75      724.07     27.31 o 
   1   5   8      355.58      332.39     21.35 o 
   2   5   8     3446.93     3262.05     73.97 o 
   3   5   8       31.40       69.00     14.93 o 
   4   5   8     2056.46     2164.34     56.73 o 
   5   5   8       79.03       53.65     12.17 o 
   6   5   8      442.58      470.59     62.02 o 
   7   5   8       31.37       46.69     48.23 o 
   8   5   8     4004.82     4028.12    126.61 o 
   9   5   8       58.15       34.20     30.63 o 
  10   5   8      556.65      374.49     47.42 o 
  11   5   8       33.62       64.33     38.71 o 
 -13   6   8      459.38      446.15     58.02 o 
 -12   6   8     3109.93     3447.17    143.11 o 
 -11   6   8        3.32       13.51     25.75 o 
 -10   6   8     4334.62     4347.42    137.78 o 
  -9   6   8      126.17      182.15     31.11 o 
  -8   6   8     4615.48     4397.18    104.97 o 
  -7   6   8      333.09      334.69     27.54 o 
  -6   6   8    12195.38    11756.74    230.47 o 
  -5   6   8       72.88       78.46     19.90 o 
  -4   6   8     1053.53     1166.09     52.00 o 
  -3   6   8       38.34       67.49     23.60 o 
  -2   6   8    10113.38    10042.29    191.93 o 
  -1   6   8     2076.27     1914.12     48.91 o 
   0   6   8    11580.90    11616.08    211.55 o 
   1   6   8      451.64      407.23     28.31 o 
   2   6   8     4634.66     4994.78    100.36 o 
   3   6   8      834.40      877.88     27.02 o 
   4   6   8    13524.39    13197.15    293.68 o 
   5   6   8       33.62      -12.65     38.15 o 
   6   6   8     1757.13     1912.74     88.95 o 
   7   6   8      257.09      292.58     48.16 o 
   8   6   8     3024.05     3177.93    124.56 o 
   9   6   8       65.63      114.65     69.87 o 
  10   6   8     1448.63     1754.65     90.30 o 
  11   6   8       81.52      115.88     41.34 o 
 -13   7   8        0.93       40.08     39.85 o 
 -12   7   8      296.49      228.92     40.09 o 
 -11   7   8        0.46       22.77     25.13 o 
 -10   7   8     1518.31     1522.61     55.31 o 
  -9   7   8       34.67       55.56     23.78 o 
  -8   7   8        8.30       21.16     24.01 o 
  -7   7   8      528.16      540.52     39.51 o 
  -6   7   8        3.40        7.49     34.48 o 
  -5   7   8     2721.02     2776.13     67.07 o 
  -4   7   8     1454.60     1438.06     50.96 o 
  -3   7   8     2310.46     2366.03     70.61 o 
  -2   7   8     4153.09     4093.28     80.36 o 
  -1   7   8      749.42      838.34     34.20 o 
   0   7   8        1.19       61.44     16.53 o 
   1   7   8      327.11      421.31     26.07 o 
   2   7   8     2315.70     2320.63     64.58 o 
   3   7   8     1066.52     1001.19     32.44 o 
   4   7   8      643.00      830.07     56.36 o 
   5   7   8      316.26      358.35     42.93 o 
   6   7   8       55.70       69.51     33.87 o 
   7   7   8      936.09      962.30     66.23 o 
   8   7   8     1717.13     1616.61     85.41 o 
   9   7   8       37.36       86.05     49.84 o 
  10   7   8      167.51      165.20     50.33 o 
  11   7   8        9.73       96.63     44.18 o 
 -13   8   8      103.21      197.80     56.73 o 
 -12   8   8     2287.65     2402.78    178.37 o 
 -11   8   8      212.36      226.62     31.66 o 
 -10   8   8     3118.23     3017.77    148.12 o 
  -9   8   8      387.90      424.46     46.32 o 
  -8   8   8     1681.67     1809.89     76.92 o 
  -7   8   8      236.85      256.17     30.16 o 
  -6   8   8    10721.85    10685.20    282.23 o 
  -5   8   8       16.69       25.31     20.90 o 
  -4   8   8     6242.18     6192.18    146.13 o 
  -3   8   8      177.83      184.92     32.32 o 
  -2   8   8     6539.89     6653.45    117.85 o 
  -1   8   8      831.74      823.48     38.38 o 
   0   8   8    17070.44    17117.56    325.16 o 
   1   8   8     2733.43     2731.80     69.23 o 
   2   8   8     5176.52     5442.77    104.28 o 
   3   8   8       32.62       32.40     12.30 o 
   4   8   8     4816.49     4681.96    257.55 o 
   5   8   8     1759.68     1822.67     84.78 o 
   6   8   8     4991.49     4948.54    162.48 o 
   7   8   8      866.14     1030.28     72.43 o 
   8   8   8     2254.44     2514.46    126.50 o 
   9   8   8      152.22      169.23     52.36 o 
  10   8   8     1059.03     1194.51     96.94 o 
 -12   9   8      205.01      127.05     36.82 o 
 -11   9   8       88.47       96.83     37.48 o 
 -10   9   8     1667.73     1719.98     76.97 o 
  -9   9   8      478.34      501.68     42.81 o 
  -8   9   8      278.95      273.71     36.14 o 
  -7   9   8      305.41      379.01     33.94 o 
  -6   9   8      420.76      404.50     34.81 o 
  -5   9   8      212.44      212.43     34.42 o 
  -4   9   8      443.25      431.79     26.58 o 
  -3   9   8      473.61      422.49     29.47 o 
  -2   9   8        3.80       -1.11     13.58 o 
  -1   9   8      276.22      283.01     24.09 o 
   0   9   8       99.80      132.50     24.13 o 
   1   9   8        8.86       24.78     16.26 o 
   2   9   8      799.47      827.43     30.19 o 
   3   9   8     1449.78     1337.64     92.09 o 
   4   9   8      593.74      483.65     48.12 o 
   5   9   8      151.04      159.16     47.27 o 
   6   9   8      739.11      750.74     64.66 o 
   7   9   8       37.41       29.28     42.24 o 
   8   9   8     1401.33     1498.06    230.18 o 
   9   9   8       13.23        9.87     43.10 o 
  10   9   8      253.77      206.12     61.94 o 
 -12  10   8     1730.91     1599.22    107.80 o 
 -11  10   8      255.04      272.84     39.71 o 
 -10  10   8     2626.89     2594.74     99.24 o 
  -9  10   8      756.64      910.37     65.24 o 
  -8  10   8     2568.06     2745.92    164.15 o 
  -7  10   8        8.65       11.91     16.40 o 
  -6  10   8     9600.24     9016.03    303.23 o 
  -5  10   8      360.02      245.85     39.24 o 
  -4  10   8     4269.06     4313.36     95.09 o 
  -3  10   8      590.43      528.62     30.05 o 
  -2  10   8    12570.40    12522.03    236.15 o 
  -1  10   8     1402.32     1462.86     49.28 o 
   0  10   8    14476.30    14463.71    261.32 o 
   1  10   8     3361.04     3221.58     86.99 o 
   2  10   8     4700.43     4539.00    152.22 o 
   3  10   8      103.06      124.48     16.65 o 
   4  10   8     6849.74     7118.44    218.03 o 
   5  10   8       30.16        9.10     33.83 o 
   6  10   8     1872.15     2019.38    135.79 o 
   7  10   8       40.31       91.31     59.33 o 
   8  10   8     1236.30     1190.61    121.69 o 
   9  10   8      139.40       85.18     64.96 o 
  10  10   8      655.69      689.49    118.09 o 
 -11  11   8       33.86       79.62     35.60 o 
 -10  11   8      274.26      269.06     40.91 o 
  -9  11   8      293.37      305.93     41.58 o 
  -8  11   8      512.81      539.68     69.78 o 
  -7  11   8       22.62       27.65     18.48 o 
  -6  11   8       79.69       86.60     23.44 o 
  -5  11   8     1417.83     1281.03     68.86 o 
  -4  11   8      428.11      403.32     29.26 o 
  -3  11   8      159.77      151.30     35.54 o 
  -2  11   8       59.32       45.33     21.48 o 
  -1  11   8       40.63       52.45     17.40 o 
   0  11   8       24.61       31.03     23.09 o 
   1  11   8      160.45      223.87     27.76 o 
   2  11   8     1399.83     1339.06     41.46 o 
   3  11   8      237.22      264.05     19.68 o 
   4  11   8      540.09      398.35     62.29 o 
   5  11   8      740.95      867.98     84.58 o 
   6  11   8      300.32      347.50     57.19 o 
   7  11   8      211.61      273.68     78.65 o 
   8  11   8     1119.93     1287.09    178.33 o 
   9  11   8        6.16       47.67     53.82 o 
 -11  12   8       14.90       47.63     34.49 o 
 -10  12   8     1307.51     1223.01     88.32 o 
  -9  12   8      430.23      286.24     63.19 o 
  -8  12   8     1798.78     1690.59     92.00 o 
  -7  12   8       67.31       94.29     24.37 o 
  -6  12   8     4135.37     3852.29    143.68 o 
  -5  12   8        7.77       58.13     28.22 o 
  -4  12   8     3971.43     3890.98    123.47 o 
  -3  12   8     1726.21     1706.18     62.99 o 
  -2  12   8     5033.00     5022.13    148.29 o 
  -1  12   8      335.66      355.87     30.37 o 
   0  12   8     3152.59     3072.16     76.02 o 
   1  12   8       23.41       44.37     23.13 o 
   2  12   8     3122.04     2943.34    109.29 o 
   3  12   8        0.21        4.38     20.36 o 
   4  12   8     3016.83     3109.92    155.77 o 
   5  12   8        2.57       -4.70     37.91 o 
   6  12   8      958.57     1093.57     89.51 o 
   7  12   8      192.10      296.80     62.73 o 
   8  12   8     1168.95     1094.35    175.66 o 
 -10  13   8      141.15      164.23     36.92 o 
  -9  13   8      100.22      118.28     35.24 o 
  -8  13   8       74.85      111.89     48.57 o 
  -7  13   8      802.07      966.84    112.70 o 
  -6  13   8       45.54       80.26     23.20 o 
  -5  13   8      718.86      843.46     52.66 o 
  -4  13   8       29.54       53.72     31.98 o 
  -3  13   8      367.14      444.54     38.80 o 
  -2  13   8      204.69      194.65     41.51 o 
  -1  13   8        6.35       34.07     22.00 o 
   0  13   8      132.30      148.92     28.23 o 
   1  13   8      106.35      143.55     24.88 o 
   2  13   8      434.83      406.75     28.22 o 
   3  13   8      402.35      423.45     78.20 o 
   4  13   8      603.90      689.70     78.72 o 
   5  13   8      334.08      396.78     64.98 o 
   6  13   8      594.31      761.24     83.06 o 
   7  13   8      241.42      278.11     77.68 o 
  -9  14   8      230.96      220.22     49.11 o 
  -8  14   8     2004.71     1885.19    107.63 o 
  -7  14   8        1.56        3.61     45.79 o 
  -6  14   8     1709.62     1431.73    138.20 o 
  -5  14   8        8.54       -3.55     23.02 o 
  -4  14   8     4695.73     4660.28    146.30 o 
  -3  14   8      232.20      276.09     35.96 o 
  -2  14   8     1831.70     1853.11     78.79 o 
  -1  14   8      148.32      178.35     35.49 o 
   0  14   8     2242.28     2341.41     77.06 o 
   1  14   8      155.55      236.51     32.10 o 
   2  14   8     2124.52     2171.35     94.68 o 
   3  14   8        0.26       29.86     22.85 o 
   4  14   8     1310.63     1361.73    125.12 o 
   5  14   8        0.28      -53.11     53.11 o 
   6  14   8     1640.16     2025.14    180.71 o 
   7  14   8       68.96      135.25     62.00 o 
  -8  15   8       93.99      138.02     41.93 o 
  -7  15   8      289.54      271.18     48.21 o 
  -6  15   8      200.56      161.63     44.27 o 
  -5  15   8      142.08      172.52     30.71 o 
  -4  15   8       26.61       31.93     32.57 o 
  -3  15   8       43.57       40.91     28.56 o 
  -2  15   8      173.53      100.25     34.33 o 
  -1  15   8       27.11        9.24     39.27 o 
   0  15   8      115.91      129.57     29.20 o 
   1  15   8      151.39      174.21     33.08 o 
   2  15   8       85.15       86.52     31.94 o 
   3  15   8      231.95      270.68     52.52 o 
   4  15   8      281.88      259.77     73.14 o 
   5  15   8       83.17      136.42     67.57 o 
  -6  16   8      913.39      665.62     66.18 o 
  -5  16   8        4.36       34.16     33.03 o 
  -4  16   8     1637.50     1592.30    134.79 o 
  -3  16   8      243.33      254.77     44.85 o 
  -2  16   8     2266.92     2164.07     94.48 o 
  -1  16   8      222.76      264.64     45.27 o 
   0  16   8     2114.32     2216.79     86.94 o 
   1  16   8      237.68      229.82     39.95 o 
   2  16   8     2345.83     2162.84    245.41 o 
   3  16   8        2.47       -5.93     49.65 o 
   4  16   8      758.41      868.86    106.74 o 
  -4  17   8       23.68       -2.63     31.91 o 
  -3  17   8       19.83       49.47     34.97 o 
  -2  17   8        2.93      -19.64     45.73 o 
  -1  17   8       24.78        6.09     34.16 o 
   0  17   8      310.93      362.28     41.16 o 
   1  17   8       81.18      121.53     34.72 o 
   2  17   8       28.92       -5.18     70.67 o 
 -13   0   9      350.21      354.68    147.11 o 
 -11   0   9        3.33       51.59     55.86 o 
  -9   0   9     1073.37     1108.25    107.36 o 
  -7   0   9      492.83      346.91    155.08 o 
  -5   0   9     7499.39     7210.33    138.42 o 
  -3   0   9      290.60      340.10     44.27 o 
  -1   0   9     1834.71     1746.13     59.99 o 
   1   0   9     9449.41     9287.10    240.02 o 
   3   0   9       12.10       33.40     23.83 o 
   5   0   9    13451.60    12745.12    368.23 o 
   7   0   9      987.69      948.47    110.20 o 
   9   0   9      722.75      652.65     42.39 o 
  11   0   9     2259.00     2645.90    382.21 o 
 -14   1   9      201.07      148.49     46.54 o 
 -13   1   9     3478.79     3823.84    127.82 o 
 -12   1   9        0.25      -17.14     38.04 o 
 -11   1   9     1713.34     1728.37    119.96 o 
 -10   1   9        7.98       20.27     43.31 o 
  -9   1   9    12824.21    12910.98    460.54 o 
  -8   1   9      217.16      137.52     76.69 o 
  -7   1   9    12863.07    13107.41    455.45 o 
  -6   1   9       42.31       50.65     17.75 o 
  -5   1   9     6388.19     6710.65     84.62 o 
  -4   1   9     3657.68     3720.35     90.78 o 
  -3   1   9    26684.49    25236.87    502.76 o 
  -2   1   9     3127.97     3229.31     70.00 o 
  -1   1   9      555.66      641.48     30.26 o 
   0   1   9     1025.96     1057.93     49.01 o 
   1   1   9    11064.40    10225.59    195.10 o 
   2   1   9       89.96      121.17     18.99 o 
   3   1   9     6239.71     6327.81    117.72 o 
   4   1   9      390.60      443.46     28.83 o 
   5   1   9      473.97      514.69     25.90 o 
   6   1   9      185.04      187.63     23.40 o 
   7   1   9     2622.20     2527.38     62.73 o 
   8   1   9       10.14       18.72     13.33 o 
   9   1   9       88.04       78.86     19.07 o 
  10   1   9        3.94       40.65     27.17 o 
  11   1   9      393.20      560.53    111.12 o 
 -14   2   9        8.78       49.54     41.15 o 
 -13   2   9      302.38      141.79     86.95 o 
 -12   2   9      101.03      117.27     48.65 o 
 -11   2   9       16.83      -16.26     43.80 o 
 -10   2   9        1.78       19.72     45.54 o 
  -9   2   9     1857.65     1699.70     67.48 o 
  -8   2   9      764.29      765.30     36.65 o 
  -7   2   9      434.99      417.48     31.04 o 
  -6   2   9      717.30      728.71     36.72 o 
  -5   2   9     3328.89     2898.51     61.35 o 
  -4   2   9      245.99      284.50     30.63 o 
  -3   2   9      447.90      569.39     29.84 o 
  -2   2   9      163.46      212.26     23.83 o 
  -1   2   9     5596.81     5890.08    102.74 o 
   0   2   9      254.59      202.54     27.50 o 
   1   2   9    10700.62    10717.64    291.36 o 
   2   2   9      406.53      445.43     34.49 o 
   3   2   9      117.07      242.76     19.73 o 
   4   2   9      428.20      418.66     29.39 o 
   5   2   9    11367.34    10845.12    262.21 o 
   6   2   9      357.72      367.19     38.12 o 
   7   2   9     3051.30     2909.57     66.59 o 
   8   2   9       82.72       67.74     15.41 o 
   9   2   9     1190.22      985.33     88.35 o 
  10   2   9       78.97       61.65     39.60 o 
  11   2   9     2594.45     2505.38    266.50 o 
 -14   3   9        0.26      -57.46     57.46 o 
 -13   3   9     4249.04     4529.24    170.66 o 
 -12   3   9       49.09       39.10     40.61 o 
 -11   3   9     1637.04     1769.52    104.58 o 
 -10   3   9       80.84      115.08     30.56 o 
  -9   3   9    15446.07    15160.81    574.17 o 
  -8   3   9      485.47      579.69     31.83 o 
  -7   3   9     4433.90     4275.24     91.52 o 
  -6   3   9       88.45       68.61     22.64 o 
  -5   3   9     7125.87     7311.30    143.62 o 
  -4   3   9      184.30      144.02     13.52 o 
  -3   3   9    26590.63    24848.52    914.13 o 
  -2   3   9      513.72      524.67     23.55 o 
  -1   3   9     3320.02     3683.43     58.35 o 
   0   3   9     1230.57     1192.93     41.32 o 
   1   3   9    14196.88    13790.37    245.83 o 
   2   3   9      285.85      297.66     24.36 o 
   3   3   9     4195.32     4056.34     66.52 o 
   4   3   9     2139.26     2025.99     43.68 o 
   5   3   9     1552.43     1455.47     53.31 o 
   6   3   9       48.01       40.05     13.58 o 
   7   3   9     2740.51     2584.58    139.83 o 
   8   3   9        0.05        9.38     17.23 o 
   9   3   9       30.08       48.74     29.09 o 
  10   3   9      114.09      142.38     32.88 o 
  11   3   9      838.40     1020.53    159.48 o 
 -14   4   9        9.53       53.68     41.84 o 
 -13   4   9      124.99      104.00     67.29 o 
 -12   4   9       27.81       54.74     48.43 o 
 -11   4   9      347.69      328.99     49.38 o 
 -10   4   9       89.91       88.54     27.41 o 
  -9   4   9        4.66       25.16     19.05 o 
  -8   4   9       44.49       45.75     22.26 o 
  -7   4   9      652.07      603.58     56.61 o 
  -6   4   9        9.60        9.78     19.60 o 
  -5   4   9     2716.45     2586.30     84.80 o 
  -4   4   9      289.52      319.88     16.98 o 
  -3   4   9      822.24      910.20     31.12 o 
  -2   4   9      556.55      549.61     36.08 o 
  -1   4   9     1755.52     1732.69     41.45 o 
   0   4   9       26.79       45.99     14.68 o 
   1   4   9     5875.77     5611.48     93.11 o 
   2   4   9     2330.84     2259.21     48.41 o 
   3   4   9     2479.21     2714.00     59.19 o 
   4   4   9      435.55      491.38     21.40 o 
   5   4   9    11033.46    10574.19    291.90 o 
   6   4   9      189.77      187.94     12.25 o 
   7   4   9     2860.46     2619.25    116.20 o 
   8   4   9      237.23      303.98     54.71 o 
   9   4   9     2219.82     2242.66    119.36 o 
  10   4   9       74.85      105.90     92.83 o 
  11   4   9     1415.42     1560.21    181.41 o 
 -13   5   9     3176.95     3635.61    227.67 o 
 -12   5   9      139.43      144.24     43.62 o 
 -11   5   9     1362.28     1305.36     65.88 o 
 -10   5   9       49.19       76.95     28.82 o 
  -9   5   9     8166.58     8088.39    185.95 o 
  -8   5   9      108.94      103.05     27.18 o 
  -7   5   9     3612.33     3740.99     83.78 o 
  -6   5   9     1655.37     1418.41     74.61 o 
  -5   5   9     3774.99     3829.08     87.64 o 
  -4   5   9      904.13      876.54     56.33 o 
  -3   5   9    17402.79    17338.40    337.78 o 
  -2   5   9       63.36       93.26     16.59 o 
  -1   5   9     2021.37     2308.96     58.02 o 
   0   5   9        1.53       20.65     19.68 o 
   1   5   9     9030.47     8796.80    166.55 o 
   2   5   9      454.90      467.28     29.66 o 
   3   5   9     8448.04     8269.75    171.94 o 
   4   5   9        8.22        2.40     18.97 o 
   5   5   9     3906.49     3831.90    115.94 o 
   6   5   9        2.68       17.31     31.15 o 
   7   5   9     2272.95     2334.56    105.85 o 
   8   5   9        0.17       28.57     37.53 o 
   9   5   9       76.64       79.48     46.54 o 
  10   5   9        1.76       21.30     54.25 o 
  11   5   9      477.68      635.39    105.13 o 
 -13   6   9      251.15      301.30     78.64 o 
 -12   6   9      302.80      282.45     40.46 o 
 -11   6   9      281.75      199.07     52.38 o 
 -10   6   9       86.06      156.32     34.61 o 
  -9   6   9      236.97      255.69     30.32 o 
  -8   6   9       35.40       54.73     22.99 o 
  -7   6   9      367.78      391.51     37.28 o 
  -6   6   9       55.74       92.06     22.83 o 
  -5   6   9     1495.06     1398.27     53.97 o 
  -4   6   9       29.56       22.75     32.10 o 
  -3   6   9      390.39      481.42     23.35 o 
  -2   6   9     1608.28     1536.23     54.59 o 
  -1   6   9     2219.56     2288.09     53.70 o 
   0   6   9      261.85      241.95     22.41 o 
   1   6   9     6853.17     6910.08    135.47 o 
   2   6   9     1727.92     1655.68     58.53 o 
   3   6   9     1984.83     2156.17     73.16 o 
   4   6   9        5.49       24.08     14.17 o 
   5   6   9     5012.26     5247.12    167.27 o 
   6   6   9      265.17      296.30     42.10 o 
   7   6   9     1424.47     1424.77     95.08 o 
   8   6   9      186.83      192.29     47.88 o 
   9   6   9     1588.25     1616.98    117.92 o 
  10   6   9       85.38      112.09     47.55 o 
  11   6   9     1294.68     1474.38    121.90 o 
 -13   7   9     2586.68     2898.50    274.35 o 
 -12   7   9       88.35      122.78     44.60 o 
 -11   7   9     1737.45     1521.42     60.77 o 
 -10   7   9      267.92      276.58     34.04 o 
  -9   7   9     4192.45     4135.00    125.23 o 
  -8   7   9      323.96      349.56     36.95 o 
  -7   7   9     6156.96     6108.44    143.12 o 
  -6   7   9     2928.85     2964.51     85.89 o 
  -5   7   9     4218.10     4519.76    130.39 o 
  -4   7   9        2.41        6.82     24.54 o 
  -3   7   9    13110.00    13125.53    240.10 o 
  -2   7   9      108.31      104.07     18.45 o 
  -1   7   9     1362.50     1455.32     49.71 o 
   0   7   9      187.81      265.79     29.65 o 
   1   7   9     8725.86     8662.19    146.15 o 
   2   7   9      556.43      592.28     36.80 o 
   3   7   9     2340.51     2333.38     55.91 o 
   4   7   9      166.91      200.25     35.43 o 
   5   7   9     1529.50     1514.92     86.26 o 
   6   7   9      169.25      235.09     48.37 o 
   7   7   9     3592.15     3590.61    144.25 o 
   8   7   9      287.22      313.35     66.42 o 
   9   7   9        2.96        7.95     48.01 o 
  10   7   9        6.38       30.05     61.99 o 
 -13   8   9      107.98      142.02     49.78 o 
 -12   8   9      488.76      544.93     75.90 o 
 -11   8   9       43.11       13.41     28.10 o 
 -10   8   9      767.17      898.13     84.84 o 
  -9   8   9      553.91      631.14     68.63 o 
  -8   8   9       21.85       27.99     24.77 o 
  -7   8   9        8.72       13.25     23.62 o 
  -6   8   9        6.25       40.36     23.27 o 
  -5   8   9     2849.64     2778.70     80.06 o 
  -4   8   9     1094.62     1124.13     51.57 o 
  -3   8   9     1801.53     1837.73     62.35 o 
  -2   8   9      297.82      320.13     27.09 o 
  -1   8   9     1030.23     1117.77     37.58 o 
   0   8   9     1117.17     1042.98     64.42 o 
   1   8   9     4250.63     4413.21     86.37 o 
   2   8   9       15.11       -7.17     18.88 o 
   3   8   9      933.13      962.90     34.71 o 
   4   8   9      290.71      188.17     16.06 o 
   5   8   9     3581.18     3953.84    138.94 o 
   6   8   9      525.39      542.47     57.34 o 
   7   8   9     2003.63     1963.59    127.20 o 
   8   8   9      303.39      327.07     71.02 o 
   9   8   9      797.25      739.22     92.13 o 
  10   8   9       54.73       78.43     60.85 o 
 -12   9   9        0.97       32.77     44.03 o 
 -11   9   9     1610.42     1703.60    111.98 o 
 -10   9   9       63.55       18.54     26.95 o 
  -9   9   9     4639.84     4679.73    122.42 o 
  -8   9   9      697.79      690.47     46.44 o 
  -7   9   9     4965.48     5125.81    130.43 o 
  -6   9   9     1310.23     1306.81     57.67 o 
  -5   9   9    10745.53    10811.04    243.47 o 
  -4   9   9      221.73      150.82     29.06 o 
  -3   9   9     4198.66     4522.29    111.65 o 
  -2   9   9      175.63      165.16     29.21 o 
  -1   9   9     4443.19     4449.91     92.89 o 
   0   9   9     1103.14     1026.04     39.91 o 
   1   9   9     7327.15     7183.35    139.21 o 
   2   9   9      606.63      619.03     26.14 o 
   3   9   9     1497.72     1441.46     44.91 o 
   4   9   9       61.49       77.23     13.41 o 
   5   9   9     1817.66     1836.91    107.07 o 
   6   9   9      106.23       88.62     53.11 o 
   7   9   9     1500.56     1489.32    118.29 o 
   8   9   9       65.64       84.28     55.35 o 
   9   9   9       50.09       24.28     55.17 o 
 -12  10   9      131.26      172.87     37.27 o 
 -11  10   9       64.76      116.41     35.30 o 
 -10  10   9      335.62      263.38     39.78 o 
  -9  10   9      165.21      201.96     40.81 o 
  -8  10   9      654.83      752.51     69.59 o 
  -7  10   9        7.95       42.55     39.53 o 
  -6  10   9      351.80      375.77     40.49 o 
  -5  10   9     1057.34     1076.10     58.99 o 
  -4  10   9      393.28      383.35     38.21 o 
  -3  10   9      339.30      330.51     41.15 o 
  -2  10   9     2132.01     2038.67     71.80 o 
  -1  10   9      791.65      780.83     60.46 o 
   0  10   9      831.69      828.47     50.41 o 
   1  10   9     2502.21     2422.23     72.82 o 
   2  10   9      217.29      193.46     22.33 o 
   3  10   9     1171.54     1148.94     61.74 o 
   4  10   9       29.88        9.13     12.60 o 
   5  10   9     2699.91     2869.12    161.53 o 
   6  10   9       32.93       75.51     46.43 o 
   7  10   9     1564.97     1695.18    114.91 o 
   8  10   9      132.46      214.20     56.12 o 
   9  10   9      867.12      886.10    128.17 o 
 -11  11   9     2006.09     1918.18    128.49 o 
 -10  11   9       80.21      130.67     40.46 o 
  -9  11   9     1607.99     1717.78     78.87 o 
  -8  11   9      124.07      181.25     34.56 o 
  -7  11   9     5072.75     4859.04    175.81 o 
  -6  11   9      825.45      890.24     69.20 o 
  -5  11   9     3166.68     3024.40    134.41 o 
  -4  11   9      418.03      430.63     27.78 o 
  -3  11   9     4689.99     4670.24    105.20 o 
  -2  11   9       16.09        5.82     18.41 o 
  -1  11   9     2610.14     2641.91    101.13 o 
   0  11   9      294.60      323.88     28.50 o 
   1  11   9     2448.02     2436.95     64.18 o 
   2  11   9      233.69      284.14     32.39 o 
   3  11   9     2529.96     2231.56    159.06 o 
   4  11   9      359.04      425.99     67.03 o 
   5  11   9      669.20      811.83     73.40 o 
   6  11   9      489.14      518.03     92.61 o 
   7  11   9      755.20      663.98     85.05 o 
   8  11   9       20.95      -52.71     52.71 o 
 -10  12   9        7.68      -32.14     32.14 o 
  -9  12   9       13.70       41.01     30.03 o 
  -8  12   9      191.61      203.12     37.62 o 
  -7  12   9       45.55       46.23     31.91 o 
  -6  12   9       28.89       12.50     21.15 o 
  -5  12   9      466.90      408.12     43.52 o 
  -4  12   9       39.15       49.25     25.16 o 
  -3  12   9      239.56      199.80     29.64 o 
  -2  12   9     1292.79     1389.76     57.72 o 
  -1  12   9     1116.67     1101.67     48.85 o 
   0  12   9       51.59      120.54     24.17 o 
   1  12   9     1833.56     1797.86     63.57 o 
   2  12   9        7.98       10.79     15.91 o 
   3  12   9      649.27      659.03     77.55 o 
   4  12   9       10.27      -43.93     43.93 o 
   5  12   9     1313.19     1368.65     96.44 o 
   6  12   9      216.85      188.51     61.85 o 
   7  12   9     1421.70     1354.48    153.78 o 
   8  12   9       99.51      152.34     69.44 o 
  -9  13   9     2481.00     2327.13     99.84 o 
  -8  13   9       56.62       83.60     36.52 o 
  -7  13   9     1751.86     1951.15     94.55 o 
  -6  13   9      146.88      164.67     36.99 o 
  -5  13   9     2065.71     2145.25     96.62 o 
  -4  13   9      506.84      520.11     36.02 o 
  -3  13   9     2950.92     3067.11     88.08 o 
  -2  13   9      630.22      711.18     50.80 o 
  -1  13   9     1670.37     1853.77     67.68 o 
   0  13   9       12.69       25.09     21.21 o 
   1  13   9     1952.99     1891.64     70.09 o 
   2  13   9      386.38      466.37     89.82 o 
   3  13   9     1434.84     1555.17    131.68 o 
   4  13   9      685.19      710.12     75.78 o 
   5  13   9      585.66      684.18     86.34 o 
   6  13   9       52.04       98.76     73.46 o 
   7  13   9      173.53      231.16     71.63 o 
  -8  14   9       37.10       19.50     35.53 o 
  -7  14   9       11.98       23.60     34.56 o 
  -6  14   9        4.66       40.03     35.59 o 
  -5  14   9       53.02       33.83     24.13 o 
  -4  14   9       87.10       93.71     27.75 o 
  -3  14   9      936.94      967.91     66.40 o 
  -2  14   9       27.39       47.02     27.52 o 
  -1  14   9      217.82      208.51     45.88 o 
   0  14   9      395.64      503.36     37.14 o 
   1  14   9      605.33      621.65     35.28 o 
   2  14   9       84.03       79.30     21.38 o 
   3  14   9     1031.42     1132.98    148.02 o 
   4  14   9       11.92       62.57     71.18 o 
   5  14   9      790.51      806.10    104.76 o 
   6  14   9      209.81      246.99     79.33 o 
  -7  15   9     1547.91     1547.18    118.65 o 
  -6  15   9      286.07      307.21     52.10 o 
  -5  15   9     1541.74     1426.42     89.56 o 
  -4  15   9       68.69      129.11     29.70 o 
  -3  15   9     2112.39     2055.06    121.30 o 
  -2  15   9        3.91        6.24     25.89 o 
  -1  15   9     2037.69     2149.78    138.88 o 
   0  15   9       71.04       63.09     27.15 o 
   1  15   9     1153.85     1077.74    111.16 o 
   2  15   9       43.63       47.25     24.52 o 
   3  15   9     1266.61     1458.52    126.47 o 
   4  15   9      525.06      659.08    117.73 o 
   5  15   9      563.23      638.12    116.96 o 
  -5  16   9       11.18        8.36     36.31 o 
  -4  16   9       60.58       38.38     37.02 o 
  -3  16   9      450.82      382.71     39.86 o 
  -2  16   9      420.68      410.42     42.20 o 
  -1  16   9      392.51      431.96     53.22 o 
   0  16   9       28.64       20.81     35.78 o 
   1  16   9      416.36      352.73     51.79 o 
   2  16   9      147.07      120.92     78.48 o 
   3  16   9     1152.20      814.74    319.85 o 
  -2  17   9        9.87       -3.55     30.12 o 
  -1  17   9     1209.91     1204.89     89.63 o 
   0  17   9      134.77      163.22     46.53 o 
 -14   0  10      749.94      673.91    102.54 o 
 -12   0  10     2964.36     2929.82    210.46 o 
 -10   0  10     5351.16     5489.27    289.96 o 
  -8   0  10     2453.33     2365.10    156.51 o 
  -6   0  10    20742.17    20239.44    461.85 o 
  -4   0  10     2892.34     3122.94    104.30 o 
  -2   0  10     7588.48     7615.98    225.24 o 
   0   0  10     6585.14     6264.29    182.96 o 
   2   0  10      756.34      787.28     43.59 o 
   4   0  10     3639.14     3402.47     96.71 o 
   6   0  10      815.98      886.09     62.01 o 
   8   0  10      102.67      103.29     37.78 o 
  10   0  10       48.14       47.82     42.18 o 
 -14   1  10        0.68       52.18     39.58 o 
 -13   1  10      179.29      251.00     81.33 o 
 -12   1  10     1633.38     1894.80    110.62 o 
 -11   1  10        8.07       15.49     58.15 o 
 -10   1  10       40.47       33.12     61.03 o 
  -9   1  10      138.69      172.92     57.94 o 
  -8   1  10     2762.04     2780.34    109.05 o 
  -7   1  10       16.49       30.11     14.92 o 
  -6   1  10     4742.72     4608.85     88.86 o 
  -5   1  10      175.06      196.07     32.40 o 
  -4   1  10       61.02       95.74     27.61 o 
  -3   1  10      255.22      300.33     26.80 o 
  -2   1  10    14119.61    13130.11    266.94 o 
  -1   1  10        6.76       60.84     25.62 o 
   0   1  10     1232.66     1383.26     43.56 o 
   1   1  10       10.31       12.60     17.11 o 
   2   1  10     7576.50     7595.72    190.23 o 
   3   1  10       18.04       11.62     16.73 o 
   4   1  10    11655.89    11839.50    230.97 o 
   5   1  10      271.65      304.52     30.93 o 
   6   1  10     3009.51     2844.68     60.54 o 
   7   1  10       17.02       26.07     16.42 o 
   8   1  10     4022.03     3751.72     90.44 o 
   9   1  10        1.11       36.03     19.38 o 
  10   1  10     1041.61      529.72     61.86 o 
  11   1  10       16.68       73.47     62.48 o 
 -14   2  10     1371.19     1388.57    104.34 o 
 -13   2  10      216.74      245.09     66.21 o 
 -12   2  10     2543.25     2652.41    120.66 o 
 -11   2  10      383.18      331.54     74.51 o 
 -10   2  10     6365.45     6466.58    244.08 o 
  -9   2  10      225.47      179.60     47.73 o 
  -8   2  10     1573.00     1683.10     81.48 o 
  -7   2  10      794.19      729.19     38.19 o 
  -6   2  10    13993.58    13586.32    260.07 o 
  -5   2  10       70.10      117.70     32.03 o 
  -4   2  10     5506.22     5754.88    119.29 o 
  -3   2  10     1882.37     1779.98     57.24 o 
  -2   2  10     7660.35     7666.19    162.35 o 
  -1   2  10     1768.54     1940.22     57.66 o 
   0   2  10    10765.27    10598.43    207.36 o 
   1   2  10      107.03      146.34     24.87 o 
   2   2  10      143.35      234.24     20.41 o 
   3   2  10      396.05      437.68     36.63 o 
   4   2  10     2322.28     2280.92     50.99 o 
   5   2  10      165.45      140.96     27.25 o 
   6   2  10       53.71       87.73     16.91 o 
   7   2  10      195.21      181.56     23.34 o 
   8   2  10        2.86       -4.30     14.44 o 
   9   2  10        0.14       42.67     37.39 o 
  10   2  10      156.25      186.73     49.55 o 
  11   2  10        8.21       64.14     62.63 o 
 -14   3  10        8.33       86.81     45.77 o 
 -13   3  10      164.31      323.09    110.34 o 
 -12   3  10     1865.49     2185.05    142.97 o 
 -11   3  10       19.03      -16.98     52.04 o 
 -10   3  10      113.09       97.00     44.58 o 
  -9   3  10      563.25      547.24     39.99 o 
  -8   3  10     2185.88     2110.37     66.69 o 
  -7   3  10      177.52      150.54     22.04 o 
  -6   3  10     5224.85     5217.27    170.49 o 
  -5   3  10      771.28      725.96     46.88 o 
  -4   3  10     1791.07     1862.95     60.23 o 
  -3   3  10       51.22       53.11     13.32 o 
  -2   3  10    13220.43    12524.03    221.08 o 
  -1   3  10      690.13      744.73     35.08 o 
   0   3  10     2956.93     3215.03     79.04 o 
   1   3  10     1224.17     1157.01     68.13 o 
   2   3  10     7993.25     8149.49    162.31 o 
   3   3  10      578.39      575.88     28.35 o 
   4   3  10    13125.85    12939.33    219.85 o 
   5   3  10        7.70       36.53     17.34 o 
   6   3  10     2619.24     2361.43     91.28 o 
   7   3  10       49.16       53.86     16.50 o 
   8   3  10     5122.61     4773.61    309.61 o 
   9   3  10       41.20       27.35     34.22 o 
  10   3  10      837.14      848.96     89.82 o 
  11   3  10        0.20        8.17     28.91 o 
 -13   4  10      170.71      135.85     69.52 o 
 -12   4  10     1899.89     1923.11    104.33 o 
 -11   4  10      125.47      124.44     26.26 o 
 -10   4  10     5307.08     5192.90    231.45 o 
  -9   4  10      201.60      202.21     37.35 o 
  -8   4  10     1731.99     1677.31     73.45 o 
  -7   4  10       39.08       81.24     28.88 o 
  -6   4  10     5912.74     5860.49    156.89 o 
  -5   4  10      651.46      701.26     58.49 o 
  -4   4  10     3799.77     3961.82    113.55 o 
  -3   4  10      711.39      715.42     34.79 o 
  -2   4  10     4227.16     4286.67     80.45 o 
  -1   4  10      431.37      458.87     27.11 o 
   0   4  10     4141.43     3989.14     69.56 o 
   1   4  10      429.78      488.73     29.59 o 
   2   4  10      115.11      104.16     23.51 o 
   3   4  10        0.07       34.81     15.21 o 
   4   4  10     4927.38     4805.90     89.15 o 
   5   4  10       56.46       85.30     14.15 o 
   6   4  10        6.92       -3.61     13.39 o 
   7   4  10       17.67        7.75      6.52 o 
   8   4  10        1.73      -11.09     32.08 o 
   9   4  10      138.54      171.50     43.95 o 
  10   4  10      174.66      185.77     63.32 o 
 -13   5  10       26.45        2.22     56.72 o 
 -12   5  10      937.28     1070.23     96.25 o 
 -11   5  10        6.06      -37.37     38.12 o 
 -10   5  10       89.12      116.47     31.28 o 
  -9   5  10      227.73      226.37     28.89 o 
  -8   5  10     3769.50     3809.99     89.43 o 
  -7   5  10      267.88      281.18     29.66 o 
  -6   5  10     2481.86     2401.22     85.39 o 
  -5   5  10     2872.64     2822.43    113.56 o 
  -4   5  10      658.24      672.06     26.82 o 
  -3   5  10       90.75       96.52     16.18 o 
  -2   5  10    10894.88    10464.75    191.63 o 
  -1   5  10        0.41        0.20     22.77 o 
   0   5  10     1988.72     2137.43     64.46 o 
   1   5  10     1009.05     1004.36     46.38 o 
   2   5  10    13080.62    13513.14    277.14 o 
   3   5  10       19.04       25.72     18.39 o 
   4   5  10     6488.21     6444.51    219.07 o 
   5   5  10        8.54       -8.99     27.14 o 
   6   5  10     1052.60      967.96     76.32 o 
   7   5  10        0.06      -35.34     35.34 o 
   8   5  10     3031.78     3313.95    175.79 o 
   9   5  10        1.48      -12.14     30.33 o 
  10   5  10      488.15      551.71     64.60 o 
 -13   6  10       55.77      112.07     49.38 o 
 -12   6  10     1242.29     1170.38     84.62 o 
 -11   6  10        7.43       10.79     35.32 o 
 -10   6  10     4700.04     4413.48    237.70 o 
  -9   6  10       95.63       76.06     33.60 o 
  -8   6  10     1631.33     1618.57     72.70 o 
  -7   6  10      121.42      118.34     26.02 o 
  -6   6  10    10880.04    10917.48    236.20 o 
  -5   6  10      219.42      216.67     30.48 o 
  -4   6  10     1558.87     1682.69     77.53 o 
  -3   6  10       15.20       -8.33     24.16 o 
  -2   6  10     2239.62     2257.30     64.55 o 
  -1   6  10      609.06      614.03     36.43 o 
   0   6  10     6203.15     6403.39    180.85 o 
   1   6  10      837.15      839.23     40.27 o 
   2   6  10      367.04      371.66     35.80 o 
   3   6  10       17.07       -1.15     15.89 o 
   4   6  10     1245.22     1262.99     96.86 o 
   5   6  10      290.47      192.85     33.68 o 
   6   6  10       51.10       60.89     32.28 o 
   7   6  10      155.72      246.92     59.50 o 
   8   6  10       16.25       24.79     33.27 o 
   9   6  10      125.00      165.94     53.99 o 
  10   6  10       74.28      124.17     50.21 o 
 -13   7  10        5.02      -20.41     50.70 o 
 -12   7  10      420.21      414.69     69.28 o 
 -11   7  10        0.21      -29.28     29.28 o 
 -10   7  10      293.04      257.20     37.25 o 
  -9   7  10       77.15       90.97     30.79 o 
  -8   7  10     1282.61     1355.70     63.14 o 
  -7   7  10      975.24     1077.43     52.54 o 
  -6   7  10     3097.88     2988.33     92.39 o 
  -5   7  10       21.62       -3.94     22.06 o 
  -4   7  10     1353.30     1372.17     61.03 o 
  -3   7  10       74.76       66.95     20.85 o 
  -2   7  10    13840.52    13871.58    301.65 o 
  -1   7  10      214.51      217.00     28.56 o 
   0   7  10     3926.71     4052.75    112.74 o 
   1   7  10     1048.88     1023.60     51.26 o 
   2   7  10     4835.12     4896.63     93.30 o 
   3   7  10      796.85      771.99     34.49 o 
   4   7  10     4984.60     4846.28    229.41 o 
   5   7  10      202.74      257.94     43.08 o 
   6   7  10     1203.03     1157.65     71.79 o 
   7   7  10       88.29      151.88     47.62 o 
   8   7  10     3296.41     3621.18    160.00 o 
   9   7  10       17.92       68.92     46.77 o 
  10   7  10      530.57      515.07     73.04 o 
 -12   8  10     2698.79     2676.78    223.40 o 
 -11   8  10      255.52      253.91     44.42 o 
 -10   8  10     3541.14     3565.45    110.62 o 
  -9   8  10       72.74       85.92     35.86 o 
  -8   8  10     1251.34     1327.88     65.70 o 
  -7   8  10       83.74       67.48     27.40 o 
  -6   8  10     8304.61     8388.14    179.13 o 
  -5   8  10       11.25       24.00     23.39 o 
  -4   8  10     3745.05     3859.22    113.31 o 
  -3   8  10      418.80      466.18     27.83 o 
  -2   8  10     3311.28     3469.93     82.08 o 
  -1   8  10      691.58      802.85     46.18 o 
   0   8  10     8208.79     8335.59    157.98 o 
   1   8  10     1761.05     1802.94     47.91 o 
   2   8  10      222.72      223.86     21.99 o 
   3   8  10        0.05       18.96     23.03 o 
   4   8  10      502.29      398.97     31.70 o 
   5   8  10       59.48      113.90     53.16 o 
   6   8  10        4.12      -54.84     60.13 o 
   7   8  10     1344.89     1354.21    392.38 o 
   8   8  10        0.67       21.84     38.31 o 
   9   8  10      126.10      203.39     51.84 o 
 -12   9  10      720.12      777.50    115.15 o 
 -11   9  10        2.07       16.58     29.03 o 
 -10   9  10      262.47      229.70     38.90 o 
  -9   9  10      535.28      569.37     53.42 o 
  -8   9  10      999.01      963.40     82.76 o 
  -7   9  10      279.30      329.57     39.97 o 
  -6   9  10     2127.92     2083.75     75.35 o 
  -5   9  10      108.75       81.52     34.16 o 
  -4   9  10     2967.56     2905.01     91.42 o 
  -3   9  10      522.79      411.84     39.25 o 
  -2   9  10     4487.49     4685.75     96.14 o 
  -1   9  10        4.42       -4.98     22.66 o 
   0   9  10     2242.82     2210.74     70.61 o 
   1   9  10      100.83       85.97     26.03 o 
   2   9  10     4116.10     3990.65    147.25 o 
   3   9  10      793.08      876.92     54.67 o 
   4   9  10     3208.37     3287.41    145.67 o 
   5   9  10      538.26      583.59     80.73 o 
   6   9  10     1712.07     1748.90    107.09 o 
   7   9  10        0.11      -24.86     43.31 o 
   8   9  10     1827.97     2079.35    148.60 o 
   9   9  10        4.44       51.88     86.37 o 
 -11  10  10      280.73      283.65     78.37 o 
 -10  10  10     1930.16     1953.18     85.51 o 
  -9  10  10       91.37      148.10     45.28 o 
  -8  10  10     1645.56     1760.07     83.59 o 
  -7  10  10        4.00      -13.41     32.49 o 
  -6  10  10     4040.94     4355.71    126.31 o 
  -5  10  10      186.86      189.64     35.14 o 
  -4  10  10     1982.66     2211.34     79.10 o 
  -3  10  10      191.02      243.42     46.20 o 
  -2  10  10     2005.98     2031.81     57.27 o 
  -1  10  10      706.40      741.74     40.03 o 
   0  10  10     3285.16     3096.19    103.00 o 
   1  10  10      472.93      531.30     29.12 o 
   2  10  10      306.43      327.82     32.04 o 
   3  10  10       41.44       33.58     16.75 o 
   4  10  10      353.81      474.03     67.94 o 
   5  10  10       15.64        3.98     45.48 o 
   6  10  10       65.49        9.93     37.89 o 
   7  10  10      134.84      227.65     55.19 o 
   8  10  10        9.80      106.66     65.82 o 
 -11  11  10        1.90       32.70     37.38 o 
 -10  11  10      526.27      329.94     88.31 o 
  -9  11  10      555.51      560.17    133.36 o 
  -8  11  10      199.99      241.49     40.97 o 
  -7  11  10       34.46      111.78     34.99 o 
  -6  11  10     1658.25     1627.98     78.45 o 
  -5  11  10      637.51      637.68     50.55 o 
  -4  11  10      822.55      768.79     60.93 o 
  -3  11  10        0.15      -19.05     38.93 o 
  -2  11  10     1180.14     1353.35     59.35 o 
  -1  11  10        4.26       27.50     24.60 o 
   0  11  10     2888.89     2750.08     96.44 o 
   1  11  10      570.61      631.54     37.68 o 
   2  11  10     2617.91     2353.71    130.22 o 
   3  11  10       62.12       79.24     34.36 o 
   4  11  10     3028.77     3331.20    143.44 o 
   5  11  10      273.30      327.87     73.29 o 
   6  11  10     1443.03     1511.54    103.51 o 
   7  11  10       10.48       -8.08     42.46 o 
   8  11  10     1307.01     1480.88    113.37 o 
 -10  12  10      967.04      716.08    121.12 o 
  -9  12  10      150.13       97.74     44.34 o 
  -8  12  10     1225.81     1335.43    130.33 o 
  -7  12  10       62.56       27.98     41.00 o 
  -6  12  10     2713.27     2896.05    112.84 o 
  -5  12  10      270.42      317.71     43.17 o 
  -4  12  10     2769.47     2999.06    112.28 o 
  -3  12  10     1069.65     1056.73    112.79 o 
  -2  12  10     1759.37     1836.46     94.18 o 
  -1  12  10      222.11      218.27     27.04 o 
   0  12  10      214.76      190.58     44.09 o 
   1  12  10      121.44       67.03     21.74 o 
   2  12  10      252.96      178.39     40.13 o 
   3  12  10       94.53       62.09     28.09 o 
   4  12  10      327.88      406.41     61.92 o 
   5  12  10       35.31      108.81     82.59 o 
   6  12  10      134.05      140.27     73.14 o 
   7  12  10       43.62      156.95     67.00 o 
  -9  13  10       68.23      141.46     59.18 o 
  -8  13  10      606.38      388.89     99.24 o 
  -7  13  10       61.02      178.76     62.53 o 
  -6  13  10      854.83      705.33    135.47 o 
  -5  13  10      495.25      565.83    134.12 o 
  -4  13  10     1072.23     1223.53     65.28 o 
  -3  13  10       29.53        7.64     27.13 o 
  -2  13  10     1527.90     1525.00     99.96 o 
  -1  13  10        2.17      -33.31     33.31 o 
   0  13  10     1707.90     1705.70     78.92 o 
   1  13  10      284.34      342.42     44.06 o 
   2  13  10     2646.43     2439.78    245.68 o 
   3  13  10      148.77      164.49     51.25 o 
   4  13  10     1640.08     1625.75    119.22 o 
   5  13  10      157.08      180.88     79.14 o 
   6  13  10     1584.93     1670.64    122.78 o 
  -8  14  10     1637.24     1869.78    127.75 o 
  -7  14  10        3.20       19.28     37.89 o 
  -6  14  10     1347.77     1520.41     86.44 o 
  -5  14  10       71.47       78.32     42.86 o 
  -4  14  10      945.25      999.65     69.30 o 
  -3  14  10      331.31      362.81     44.99 o 
  -2  14  10      889.51      840.63     67.04 o 
  -1  14  10      106.18       78.05     31.77 o 
   0  14  10      784.38      724.54     70.65 o 
   1  14  10       96.55      130.85     35.08 o 
   2  14  10      206.39      185.04     38.24 o 
   3  14  10       78.42       60.58     47.21 o 
   4  14  10       57.35      104.28     63.24 o 
   5  14  10       14.75      -15.55     64.05 o 
  -6  15  10      558.61      529.29     67.91 o 
  -5  15  10      358.22      419.53     56.61 o 
  -4  15  10     1368.28     1193.71     89.73 o 
  -3  15  10        2.35      -26.08     26.08 o 
  -2  15  10     1522.43     1555.73    128.00 o 
  -1  15  10        5.80       17.17     35.39 o 
   0  15  10     1385.67     1379.94    149.27 o 
   1  15  10      208.97      217.32     35.14 o 
   2  15  10     1003.93     1224.21    117.80 o 
   3  15  10       87.75       83.97     64.84 o 
  -4  16  10     1283.87     1290.73    159.01 o 
  -3  16  10      127.84      121.39     35.00 o 
  -2  16  10      352.78      292.12     40.30 o 
  -1  16  10      151.36      136.60     45.62 o 
   0  16  10      239.48      195.04     41.27 o 
   1  16  10       86.68       71.51     31.05 o 
 -13   0  11      393.79      507.32    115.03 o 
 -11   0  11     1531.37     1867.13    260.24 o 
  -9   0  11    10399.70    10767.40    544.53 o 
  -7   0  11     2043.25     2041.77    103.42 o 
  -5   0  11    13208.96    13594.45    452.13 o 
  -3   0  11     7178.88     7538.87    216.94 o 
  -1   0  11     7641.67     8208.72    254.07 o 
   1   0  11    16452.11    16414.56    700.03 o 
   3   0  11     2273.68     2385.49     93.48 o 
   5   0  11     5281.15     5005.88    154.49 o 
   7   0  11     1785.86     1783.26    111.72 o 
   9   0  11      890.91      711.55     44.45 o 
 -13   1  11     2862.18     2978.34    157.01 o 
 -12   1  11        2.47       72.37     51.26 o 
 -11   1  11      462.31      336.41     99.92 o 
 -10   1  11        0.75       43.85     51.39 o 
  -9   1  11     5089.87     4951.54    237.92 o 
  -8   1  11      200.97      187.66     22.40 o 
  -7   1  11     4562.29     4226.38    174.20 o 
  -6   1  11      189.23      173.11     25.69 o 
  -5   1  11      450.49      555.28     42.94 o 
  -4   1  11       47.90       46.02     22.85 o 
  -3   1  11    10064.85     9941.14    198.31 o 
  -2   1  11      436.78      432.27     34.15 o 
  -1   1  11      559.06      589.92     32.95 o 
   0   1  11      569.72      569.29     33.47 o 
   1   1  11       30.67       58.19     21.90 o 
   2   1  11      204.90      258.25     25.32 o 
   3   1  11       45.48       82.02     22.01 o 
   4   1  11      548.49      576.25     37.48 o 
   5   1  11     1715.88     1761.73     55.35 o 
   6   1  11       14.97       36.57     21.51 o 
   7   1  11      181.47      233.25     24.61 o 
   8   1  11       39.86        7.31     15.82 o 
   9   1  11      294.21      258.68     48.09 o 
  10   1  11        0.51        8.62     44.99 o 
 -13   2  11      844.62      881.29    102.90 o 
 -12   2  11      203.89      355.46     86.23 o 
 -11   2  11      928.68      952.21     89.96 o 
 -10   2  11        1.60      -25.14     60.28 o 
  -9   2  11     6152.92     6370.71    196.47 o 
  -8   2  11       43.09       42.06     25.13 o 
  -7   2  11     1684.00     1594.56     81.61 o 
  -6   2  11        4.74       16.58     17.65 o 
  -5   2  11    12510.17    11805.17    337.26 o 
  -4   2  11       11.88       25.18     22.30 o 
  -3   2  11    10064.04    10185.44    230.41 o 
  -2   2  11        6.74       24.37     25.41 o 
  -1   2  11     7592.05     7833.23    172.35 o 
   0   2  11      319.23      315.98     29.08 o 
   1   2  11    14882.37    15191.74    305.37 o 
   2   2  11       17.33        2.32     21.73 o 
   3   2  11     1387.68     1441.78     44.98 o 
   4   2  11      272.13      236.25     25.02 o 
   5   2  11     6275.91     6099.33    167.57 o 
   6   2  11       53.80       62.93     17.37 o 
   7   2  11     2275.18     2085.73    129.28 o 
   8   2  11       63.95       55.67     16.68 o 
   9   2  11      990.52      953.27     83.75 o 
  10   2  11        1.31        5.99     38.33 o 
 -13   3  11     2461.97     2705.39    137.11 o 
 -12   3  11        8.34        5.47     41.08 o 
 -11   3  11      484.99      471.75     58.70 o 
 -10   3  11       26.95       19.55     18.26 o 
  -9   3  11     1911.79     1758.39    109.05 o 
  -8   3  11       87.39       87.41     26.99 o 
  -7   3  11     2889.93     2896.73    103.31 o 
  -6   3  11       87.17       90.68     22.94 o 
  -5   3  11       27.36      118.94     43.21 o 
  -4   3  11      797.82      918.36     60.04 o 
  -3   3  11     4227.42     4157.96     96.00 o 
  -2   3  11      219.72      185.26     22.88 o 
  -1   3  11        3.18      -17.72     21.28 o 
   0   3  11      252.07      305.07     32.25 o 
   1   3  11       47.85       77.71     23.00 o 
   2   3  11       24.94       30.09     20.02 o 
   3   3  11      617.09      556.97     36.08 o 
   4   3  11      415.96      468.82     27.66 o 
   5   3  11      503.05      459.13     24.04 o 
   6   3  11       74.08       74.94     15.88 o 
   7   3  11       99.63      110.89     16.44 o 
   8   3  11       73.62       37.05     84.85 o 
   9   3  11      328.10      297.11     42.27 o 
  10   3  11       36.42       37.05     34.98 o 
 -13   4  11      581.99      541.26    137.41 o 
 -12   4  11      107.68      119.61     71.32 o 
 -11   4  11      740.38      696.75     62.25 o 
 -10   4  11       19.09       24.63     23.09 o 
  -9   4  11     5487.08     5264.67    273.08 o 
  -8   4  11      388.54      329.25     30.32 o 
  -7   4  11     2076.75     1941.54    103.06 o 
  -6   4  11      396.68      447.45     44.88 o 
  -5   4  11     9612.22     9671.62    269.91 o 
  -4   4  11        1.14        7.30     35.78 o 
  -3   4  11    11078.54    10862.06    206.72 o 
  -2   4  11      500.24      538.06     36.31 o 
  -1   4  11     6093.66     6274.11    108.24 o 
   0   4  11       75.29      108.94     19.35 o 
   1   4  11    16546.46    16578.27    304.74 o 
   2   4  11      397.80      399.49     27.57 o 
   3   4  11     1443.68     1496.94     48.64 o 
   4   4  11       16.52        4.84     18.81 o 
   5   4  11     3307.15     3063.74    201.99 o 
   6   4  11      220.18      179.80     17.01 o 
   7   4  11     2219.48     2545.56    143.56 o 
   8   4  11       47.69       13.52     33.59 o 
   9   4  11     1104.76     1121.61     78.67 o 
  10   4  11       28.29        7.09     40.02 o 
 -13   5  11     1593.51     1768.69    129.04 o 
 -12   5  11       49.75       75.86     51.06 o 
 -11   5  11      362.95      347.94     54.05 o 
 -10   5  11       12.03      -26.86     26.86 o 
  -9   5  11     2523.03     2530.53     81.06 o 
  -8   5  11      830.87      924.78     54.65 o 
  -7   5  11     1126.26     1158.71     57.24 o 
  -6   5  11      970.35      984.96     48.96 o 
  -5   5  11       34.29       57.81     36.99 o 
  -4   5  11     1304.66     1322.81     65.96 o 
  -3   5  11     4057.58     4073.76     86.21 o 
  -2   5  11      614.33      566.86     46.36 o 
  -1   5  11        2.49      -18.37     18.37 o 
   0   5  11        5.06       26.49     29.93 o 
   1   5  11     1080.40     1042.24     51.39 o 
   2   5  11      232.03      166.60     24.62 o 
   3   5  11       30.93       29.07     23.18 o 
   4   5  11       48.01       66.90     25.80 o 
   5   5  11      366.60      371.83     44.65 o 
   6   5  11      287.83      357.62     58.80 o 
   7   5  11       39.80        9.48     33.36 o 
   8   5  11       10.13      -17.88     34.89 o 
   9   5  11      465.95      403.06     58.91 o 
  10   5  11       20.29       29.66     35.49 o 
 -13   6  11      813.95      987.91    134.72 o 
 -12   6  11        2.15        9.80     36.10 o 
 -11   6  11      162.03      210.30     35.22 o 
 -10   6  11      166.48      117.88     34.95 o 
  -9   6  11     3790.06     3605.28    221.64 o 
  -8   6  11      152.44      137.61     27.19 o 
  -7   6  11     1798.01     1797.36     71.30 o 
  -6   6  11      339.17      382.72     48.16 o 
  -5   6  11    10908.15    11307.51    324.69 o 
  -4   6  11      190.61      202.29     17.10 o 
  -3   6  11     8994.85     9142.85    188.83 o 
  -2   6  11       60.36       28.35     22.98 o 
  -1   6  11     3931.79     4062.03    101.01 o 
   0   6  11      209.83      210.95     31.67 o 
   1   6  11    10132.92    10332.39    238.38 o 
   2   6  11      784.11      930.53     57.09 o 
   3   6  11     3470.86     3549.79    101.98 o 
   4   6  11      462.83      409.20     40.02 o 
   5   6  11     3036.83     3307.12    135.21 o 
   6   6  11      139.71      124.90     37.25 o 
   7   6  11     2459.14     2510.29    121.18 o 
   8   6  11       77.07       64.82     43.10 o 
   9   6  11      530.47      450.42     72.80 o 
 -12   7  11        9.32       13.33     32.20 o 
 -11   7  11      573.77      457.57     46.84 o 
 -10   7  11      332.37      377.22     37.35 o 
  -9   7  11      948.41      952.18     78.94 o 
  -8   7  11      201.34      201.10     31.13 o 
  -7   7  11     2096.56     2229.86     82.91 o 
  -6   7  11      327.06      369.11     37.29 o 
  -5   7  11     3156.52     3339.63     89.93 o 
  -4   7  11      560.21      536.93     54.28 o 
  -3   7  11     3000.59     3078.58    102.19 o 
  -2   7  11      897.63      880.44     41.42 o 
  -1   7  11       73.44       61.24     25.05 o 
   0   7  11      312.74      316.44     33.43 o 
   1   7  11      465.76      568.47     62.14 o 
   2   7  11      369.60      403.89     36.45 o 
   3   7  11       14.85       21.55     14.66 o 
   4   7  11       38.33       35.79     13.07 o 
   5   7  11      105.13       59.36     30.81 o 
   6   7  11      149.66      177.20     49.01 o 
   7   7  11        1.05        1.97     43.24 o 
   8   7  11        0.27        4.88     34.94 o 
   9   7  11      683.71      669.30     69.15 o 
 -12   8  11      243.64      239.34     44.60 o 
 -11   8  11     1037.02      944.19     84.46 o 
 -10   8  11      115.90       84.23     34.87 o 
  -9   8  11     2779.70     2876.10    110.22 o 
  -8   8  11       34.60       36.70     39.33 o 
  -7   8  11     1971.23     1992.61     96.03 o 
  -6   8  11      361.16      376.74     40.01 o 
  -5   8  11     8408.13     8658.05    199.08 o 
  -4   8  11        7.44       -1.10     26.50 o 
  -3   8  11     5049.33     5223.46    111.22 o 
  -2   8  11     1103.24     1188.24     43.21 o 
  -1   8  11     3907.08     4055.55     89.30 o 
   0   8  11      419.99      432.63     30.23 o 
   1   8  11     6687.57     6724.02    142.12 o 
   2   8  11       16.82       21.90     22.17 o 
   3   8  11     2530.52     2332.17    141.63 o 
   4   8  11      323.21      284.19     47.24 o 
   5   8  11     3869.76     4052.18    188.49 o 
   6   8  11        5.72      -44.68     54.61 o 
   7   8  11      939.88     1034.21     85.83 o 
   8   8  11      184.83      188.19     55.57 o 
   9   8  11      719.21      713.76     75.88 o 
 -11   9  11      552.15      457.13     53.69 o 
 -10   9  11      493.52      580.99     59.96 o 
  -9   9  11     1068.07      946.02     64.44 o 
  -8   9  11      500.04      570.56     47.85 o 
  -7   9  11     2458.17     2427.62     83.26 o 
  -6   9  11      495.91      506.97     46.05 o 
  -5   9  11      307.50      276.99     44.90 o 
  -4   9  11      680.81      663.76     58.88 o 
  -3   9  11      805.77      766.04     38.15 o 
  -2   9  11      364.53      346.74     32.13 o 
  -1   9  11      161.98      170.35     29.10 o 
   0   9  11      443.04      472.51     41.03 o 
   1   9  11      246.33      227.13     28.67 o 
   2   9  11      633.31      668.78     36.73 o 
   3   9  11       69.41       72.56     23.85 o 
   4   9  11       79.25       66.58     26.82 o 
   5   9  11      559.80      763.01    109.68 o 
   6   9  11       29.64       35.17     42.66 o 
   7   9  11        1.02      -47.89     47.89 o 
   8   9  11        2.63        1.52     59.82 o 
 -11  10  11     1245.21     1208.63    104.33 o 
 -10  10  11       71.62       81.37     45.60 o 
  -9  10  11     2396.11     2364.14    106.09 o 
  -8  10  11       99.31       68.51     33.72 o 
  -7  10  11     2028.71     1900.09     83.29 o 
  -6  10  11      274.13      282.76     43.08 o 
  -5  10  11     3810.47     4027.90    129.29 o 
  -4  10  11      716.33      859.00     60.87 o 
  -3  10  11     4642.96     4795.28    130.97 o 
  -2  10  11      465.58      485.46     42.02 o 
  -1  10  11     2156.63     2155.12     68.00 o 
   0  10  11      168.17      182.70     24.61 o 
   1  10  11     4060.75     3953.38    125.72 o 
   2  10  11       16.26        2.71     19.43 o 
   3  10  11     1653.70     1717.93    186.06 o 
   4  10  11      171.05       86.77     41.46 o 
   5  10  11     2256.36     2501.25    123.06 o 
   6  10  11      135.95      243.91     53.74 o 
   7  10  11     1391.32     1699.86    121.06 o 
 -10  11  11       66.63       60.22     45.81 o 
  -9  11  11      607.50      527.30    111.82 o 
  -8  11  11      392.96      294.99     98.88 o 
  -7  11  11     1331.04     1176.14     89.65 o 
  -6  11  11       55.42       29.01     34.59 o 
  -5  11  11      337.28      333.12     43.67 o 
  -4  11  11      280.94      328.11     41.19 o 
  -3  11  11      209.22      241.39     42.81 o 
  -2  11  11        0.64       18.85     21.58 o 
  -1  11  11        1.30        1.66     27.38 o 
   0  11  11       51.02       89.69     25.58 o 
   1  11  11        0.98       10.52     30.57 o 
   2  11  11      687.70      719.89     77.51 o 
   3  11  11       56.18       50.53     21.09 o 
   4  11  11      299.48      387.12     74.60 o 
   5  11  11      223.60      289.07     57.58 o 
   6  11  11        1.79       64.87     47.29 o 
   7  11  11       22.78       22.66     53.39 o 
  -9  12  11      761.91      594.79    225.60 o 
  -8  12  11       13.27       22.79     34.44 o 
  -7  12  11     1190.80     1195.72     74.72 o 
  -6  12  11      102.63      107.03     47.16 o 
  -5  12  11     2437.10     2541.26    116.48 o 
  -4  12  11      630.96      738.52     56.03 o 
  -3  12  11     2004.04     2077.91     90.30 o 
  -2  12  11      406.18      423.55     48.56 o 
  -1  12  11     2230.01     2059.33     72.02 o 
   0  12  11       71.85      133.77     39.89 o 
   1  12  11     3282.06     3071.12    184.72 o 
   2  12  11        5.23      -19.69     24.68 o 
   3  12  11     2179.63     2249.79    131.57 o 
   4  12  11       83.23       99.37     54.87 o 
   5  12  11     1031.04     1081.79    121.18 o 
   6  12  11      135.13      148.56     75.73 o 
  -8  13  11       52.32       14.57     35.99 o 
  -7  13  11      543.71      517.05     68.09 o 
  -6  13  11       21.29       -2.46     32.01 o 
  -5  13  11      135.57      161.64     52.68 o 
  -4  13  11        7.35       15.88     41.37 o 
  -3  13  11      412.91      415.56     44.45 o 
  -2  13  11       26.42       22.62     33.11 o 
  -1  13  11      133.95      147.81     59.15 o 
   0  13  11      199.78      219.99     28.80 o 
   1  13  11       64.13       48.21     23.61 o 
   2  13  11       67.81       83.26     42.32 o 
   3  13  11       13.55        5.53     47.69 o 
   4  13  11      181.30      325.53     75.36 o 
   5  13  11        0.47      -17.69     45.03 o 
  -7  14  11      856.10      849.58    235.54 o 
  -6  14  11       49.07       75.04     45.20 o 
  -5  14  11     1649.91     1607.56     93.01 o 
  -4  14  11       84.55      126.39     62.13 o 
  -3  14  11     1924.37     2104.97     89.54 o 
  -2  14  11      526.93      485.99     52.47 o 
  -1  14  11     2390.80     2285.94    261.35 o 
   0  14  11        3.85       -8.23     26.70 o 
   1  14  11     1908.02     1772.93     99.57 o 
   2  14  11        1.68      -29.94     48.98 o 
   3  14  11     1699.79     1790.73    129.60 o 
   4  14  11       93.45       72.65     53.28 o 
  -5  15  11      242.44      248.63     49.30 o 
  -4  15  11       45.28      139.82     47.32 o 
  -3  15  11       63.60       67.69     49.36 o 
  -2  15  11       24.54       17.07     30.40 o 
  -1  15  11      350.99      420.68     77.42 o 
   0  15  11       30.18       60.42     37.14 o 
   1  15  11        7.62       11.12     28.62 o 
   2  15  11       80.74       90.66     55.95 o 
 -12   0  12       51.36       97.83     82.81 o 
 -10   0  12     1556.73     1992.46    176.06 o 
  -8   0  12        1.77       41.29     62.21 o 
  -6   0  12      684.49      621.66     45.49 o 
  -4   0  12       10.85      -36.98     49.82 o 
  -2   0  12       91.27      112.86     60.75 o 
   0   0  12      214.86      147.86     41.20 o 
   2   0  12     2717.55     2946.87    102.72 o 
   4   0  12      272.11      293.20     56.97 o 
   6   0  12      790.08      710.55     58.45 o 
   8   0  12     1492.95     1178.69    103.78 o 
  10   0  12      354.76      462.53    135.27 o 
 -13   1  12        5.23      -14.90     47.40 o 
 -12   1  12     2950.08     3288.36    216.81 o 
 -11   1  12       49.26       13.18     59.83 o 
 -10   1  12     1428.48     1556.11    133.04 o 
  -9   1  12      284.16      168.10     24.13 o 
  -8   1  12     4403.65     4537.03    153.81 o 
  -7   1  12       29.94      -26.52     31.68 o 
  -6   1  12    10292.81     9899.04    294.06 o 
  -5   1  12        3.87       -5.57     27.28 o 
  -4   1  12     3180.51     3375.48     92.23 o 
  -3   1  12      553.22      550.42     41.49 o 
  -2   1  12    15674.89    15878.29    346.79 o 
  -1   1  12       31.66       36.06     21.22 o 
   0   1  12     4454.79     4570.82    128.97 o 
   1   1  12        0.11       -4.08     18.87 o 
   2   1  12     5391.00     5297.72    137.74 o 
   3   1  12      414.13      421.46     33.06 o 
   4   1  12     8139.68     8082.29    207.05 o 
   5   1  12       28.65       14.85     17.27 o 
   6   1  12      869.28      739.23     36.16 o 
   7   1  12       83.19       58.54     18.76 o 
   8   1  12     1841.42     1537.62     93.32 o 
   9   1  12        0.01      -54.57     54.57 o 
 -13   2  12      311.93      308.26     68.75 o 
 -12   2  12       51.11       -4.63     57.93 o 
 -11   2  12      108.49      129.72     67.71 o 
 -10   2  12     1319.27     1385.40    130.19 o 
  -9   2  12      106.21      131.96     50.39 o 
  -8   2  12       15.84        8.95     16.16 o 
  -7   2  12      167.17      157.73     22.86 o 
  -6   2  12      245.78      252.88     38.92 o 
  -5   2  12      113.01      101.46     19.21 o 
  -4   2  12      315.02      350.83     47.70 o 
  -3   2  12      707.32      719.83     45.28 o 
  -2   2  12     1418.29     1475.17     75.71 o 
  -1   2  12      239.61      209.70     27.30 o 
   0   2  12       41.73       44.53     26.70 o 
   1   2  12       11.01       46.07     21.95 o 
   2   2  12     1932.01     2154.44     75.16 o 
   3   2  12      465.21      426.78     35.67 o 
   4   2  12        2.65       29.10     18.92 o 
   5   2  12       72.23       31.90     27.43 o 
   6   2  12     1284.46     1116.87     68.66 o 
   7   2  12       69.43       43.92     20.28 o 
   8   2  12      843.44      813.47    129.03 o 
   9   2  12        0.05       60.33     34.94 o 
 -13   3  12        7.11       55.41     57.88 o 
 -12   3  12     3633.78     4054.64    193.97 o 
 -11   3  12       15.53       33.65     49.15 o 
 -10   3  12     1821.73     1565.64    200.14 o 
  -9   3  12      123.83      105.90     29.42 o 
  -8   3  12     2424.58     2269.29    173.60 o 
  -7   3  12      197.45      169.38     33.73 o 
  -6   3  12    13002.22    13318.95    305.18 o 
  -5   3  12      391.91      304.37     35.98 o 
  -4   3  12     3304.25     3248.40    146.90 o 
  -3   3  12        7.77       23.63     19.69 o 
  -2   3  12    13306.70    12949.08    236.42 o 
  -1   3  12      168.13      210.35     29.86 o 
   0   3  12     5516.99     5653.10    131.81 o 
   1   3  12       12.09        5.53     20.62 o 
   2   3  12     1947.67     2007.90     59.59 o 
   3   3  12       12.46       12.79     20.27 o 
   4   3  12     4635.58     4432.38    164.59 o 
   5   3  12        7.12       21.07     25.44 o 
   6   3  12      778.45      581.34     53.12 o 
   7   3  12        0.85       -0.58     16.63 o 
   8   3  12     1806.14     1871.37    167.12 o 
   9   3  12       29.50       28.72     31.45 o 
 -13   4  12       98.54       52.93     60.88 o 
 -12   4  12       88.26       91.20     68.36 o 
 -11   4  12       81.01      104.40     33.53 o 
 -10   4  12      875.52      935.39     84.77 o 
  -9   4  12      256.73      266.00     38.25 o 
  -8   4  12      450.94      432.57     46.22 o 
  -7   4  12      305.50      291.50     42.07 o 
  -6   4  12      311.26      289.70     43.34 o 
  -5   4  12       83.64        6.31     33.07 o 
  -4   4  12      518.84      551.88     34.68 o 
  -3   4  12      503.40      430.01     39.11 o 
  -2   4  12     1019.82     1127.42     63.64 o 
  -1   4  12       67.78       95.22     24.44 o 
   0   4  12       98.48       85.10     20.81 o 
   1   4  12      635.72      689.08     40.61 o 
   2   4  12     4150.19     4378.70    113.47 o 
   3   4  12      210.27      219.43     25.25 o 
   4   4  12       35.68       40.43     23.76 o 
   5   4  12      168.73      199.44     21.42 o 
   6   4  12      515.75      475.58     88.98 o 
   7   4  12        0.72        0.09     39.32 o 
   8   4  12      839.45      913.05     78.21 o 
   9   4  12       76.30       28.28     62.88 o 
 -12   5  12     1865.61     2401.49    190.51 o 
 -11   5  12      128.50      109.27     35.87 o 
 -10   5  12     1693.62     1579.17     80.33 o 
  -9   5  12      138.11      201.56     41.13 o 
  -8   5  12     7225.12     6926.90    342.82 o 
  -7   5  12     1422.28     1444.35     68.37 o 
  -6   5  12    12723.74    12846.85    315.71 o 
  -5   5  12      125.89      151.60     43.49 o 
  -4   5  12     3171.78     3394.71    147.65 o 
  -3   5  12      229.12      209.93     33.25 o 
  -2   5  12    10414.40    10303.81    224.32 o 
  -1   5  12      335.20      404.10     35.74 o 
   0   5  12     4451.44     4575.67    111.67 o 
   1   5  12      844.08      883.25     42.15 o 
   2   5  12     5970.62     6016.28    142.91 o 
   3   5  12      287.71      234.15     33.42 o 
   4   5  12     2877.97     3229.29    128.17 o 
   5   5  12       10.11       34.95     23.68 o 
   6   5  12      298.87      252.48     41.99 o 
   7   5  12       30.96       76.45     39.63 o 
   8   5  12     1610.65     1653.97    106.56 o 
   9   5  12        9.15       85.64     45.61 o 
 -12   6  12       34.55        7.25     28.47 o 
 -11   6  12       30.97       16.16     32.19 o 
 -10   6  12      664.20      617.70     44.27 o 
  -9   6  12        1.17       -7.88     27.42 o 
  -8   6  12      198.59      228.98     31.61 o 
  -7   6  12      329.49      324.51     40.25 o 
  -6   6  12      743.46      751.70     61.48 o 
  -5   6  12      337.91      290.84     53.09 o 
  -4   6  12       13.27        8.57     14.85 o 
  -3   6  12      864.51      931.77     62.79 o 
  -2   6  12     1466.83     1474.02     52.39 o 
  -1   6  12      200.44      269.44     35.38 o 
   0   6  12      118.50      165.08     31.20 o 
   1   6  12      406.42      397.18     55.09 o 
   2   6  12     1377.17     1470.94     58.68 o 
   3   6  12       33.56       44.67     24.02 o 
   4   6  12      603.17      538.70     45.03 o 
   5   6  12      432.27      347.85     71.25 o 
   6   6  12       73.78       98.63     51.23 o 
   7   6  12      264.68      235.29     85.25 o 
   8   6  12     1564.06     1645.10    125.86 o 
   9   6  12        9.99      136.28     67.06 o 
 -12   7  12     2138.36     2128.57    437.03 o 
 -11   7  12        8.73       49.63     32.31 o 
 -10   7  12     1918.94     1601.60    164.61 o 
  -9   7  12      134.75      151.31     36.07 o 
  -8   7  12     2771.06     2702.97    122.19 o 
  -7   7  12      719.89      792.22     86.35 o 
  -6   7  12     4774.71     5023.13    131.58 o 
  -5   7  12      105.96       33.91     32.06 o 
  -4   7  12     4954.12     4439.71    386.52 o 
  -3   7  12      622.02      584.78     33.09 o 
  -2   7  12     8161.20     8569.10    216.70 o 
  -1   7  12      129.62      100.54     35.02 o 
   0   7  12     4211.81     4190.99    125.51 o 
   1   7  12      795.00      834.18     51.54 o 
   2   7  12     1468.95     1571.49     70.65 o 
   3   7  12       39.49       25.98     29.72 o 
   4   7  12     2634.46     2489.96    222.06 o 
   5   7  12        1.91       -3.61     24.63 o 
   6   7  12     1014.29      998.27    101.08 o 
   7   7  12      175.79      173.91     89.94 o 
   8   7  12      994.00     1259.47     90.38 o 
 -11   8  12       27.14       98.67     34.55 o 
 -10   8  12      882.35      875.30     61.87 o 
  -9   8  12        2.01      -34.38     34.38 o 
  -8   8  12       21.17        6.44     33.86 o 
  -7   8  12       62.34       58.37     31.18 o 
  -6   8  12      235.92      234.44     37.71 o 
  -5   8  12       72.79       92.76     31.69 o 
  -4   8  12      665.51      756.17     60.83 o 
  -3   8  12        5.84        9.53     22.91 o 
  -2   8  12       90.34       79.38     23.48 o 
  -1   8  12      464.90      472.89     34.74 o 
   0   8  12      300.81      318.74     27.95 o 
   1   8  12      360.18      321.52     27.13 o 
   2   8  12      950.76     1031.98     44.72 o 
   3   8  12        4.47      -16.75     18.94 o 
   4   8  12      290.30      232.05     68.89 o 
   5   8  12       67.76      156.48     50.14 o 
   6   8  12      772.21      868.58    101.43 o 
   7   8  12       43.65       60.41     51.23 o 
   8   8  12      398.11      361.40     81.83 o 
 -11   9  12        0.96      -12.70     33.35 o 
 -10   9  12     2227.71     2116.38    107.29 o 
  -9   9  12      566.01      671.19     67.25 o 
  -8   9  12     1604.68     1604.65     75.14 o 
  -7   9  12      279.55      322.92     43.99 o 
  -6   9  12     4535.52     4500.76    142.45 o 
  -5   9  12       30.48        5.63     28.41 o 
  -4   9  12     1598.77     1594.66     80.21 o 
  -3   9  12        3.30       34.64     31.94 o 
  -2   9  12     6227.89     6182.25    141.66 o 
  -1   9  12       14.35       79.47     24.39 o 
   0   9  12     3160.52     3235.74     88.84 o 
   1   9  12      492.79      446.58     40.98 o 
   2   9  12     2185.16     2146.96    117.25 o 
   3   9  12       94.77      107.95     25.62 o 
   4   9  12     2088.54     2148.64    128.19 o 
   5   9  12      206.54      222.62     55.30 o 
   6   9  12      348.64      316.19    129.70 o 
   7   9  12       14.67       -5.58     39.33 o 
 -10  10  12      177.14      113.29     43.17 o 
  -9  10  12        6.93       25.30     33.79 o 
  -8  10  12        4.49       -4.67     34.50 o 
  -7  10  12        3.63       29.44     50.15 o 
  -6  10  12       49.36       53.59     33.34 o 
  -5  10  12      274.64      403.31     42.71 o 
  -4  10  12       72.98       89.58     36.17 o 
  -3  10  12      266.44      313.21     39.67 o 
  -2  10  12      439.76      461.13     33.61 o 
  -1  10  12      120.64      143.41     26.46 o 
   0  10  12      377.53      299.33     32.19 o 
   1  10  12      187.76      197.01     33.86 o 
   2  10  12      647.36      628.24    102.41 o 
   3  10  12        4.80       -5.69     18.74 o 
   4  10  12      135.39      144.30     47.39 o 
   5  10  12       98.86      100.86     46.20 o 
   6  10  12      285.88      287.72     69.54 o 
   7  10  12      154.93      122.58     70.96 o 
  -9  11  12      152.84      140.28     63.98 o 
  -8  11  12     1950.71     1927.32    125.78 o 
  -7  11  12      262.63      239.39     50.20 o 
  -6  11  12     3427.97     3496.01    153.45 o 
  -5  11  12       30.22       42.25     32.90 o 
  -4  11  12     2635.91     2475.41     99.45 o 
  -3  11  12       73.94      114.53     43.24 o 
  -2  11  12     1909.76     1862.11     66.61 o 
  -1  11  12      347.19      358.24     60.39 o 
   0  11  12     2057.59     2062.67    102.46 o 
   1  11  12       73.70      132.80     32.57 o 
   2  11  12     2172.49     1908.48    184.83 o 
   3  11  12      146.16      243.08     59.17 o 
   4  11  12     1603.83     1775.14    162.79 o 
   5  11  12       24.61       31.94     43.98 o 
   6  11  12      596.13      549.00     99.28 o 
  -8  12  12       25.07       40.61     34.12 o 
  -7  12  12       45.48       -7.76     38.18 o 
  -6  12  12       41.37        3.83     31.75 o 
  -5  12  12      408.10      472.39     66.53 o 
  -4  12  12       22.54       22.20     35.28 o 
  -3  12  12      603.04      692.64     65.58 o 
  -2  12  12       89.08       86.46     37.07 o 
  -1  12  12      106.18      111.72     34.52 o 
   0  12  12      182.15      156.30     67.98 o 
   1  12  12        0.66       -9.59     22.50 o 
   2  12  12      302.35      211.76     43.81 o 
   3  12  12       34.00       41.20     44.34 o 
   4  12  12      298.02      357.42     63.98 o 
   5  12  12      233.53      404.78     90.89 o 
  -7  13  12        6.09       11.62     36.54 o 
  -6  13  12     1790.40     1914.96    112.49 o 
  -5  13  12       35.72       64.94     49.08 o 
  -4  13  12     1887.60     2006.78    126.19 o 
  -3  13  12      219.97      153.75     40.50 o 
  -2  13  12     2164.11     2183.07    117.98 o 
  -1  13  12       30.15       54.08     35.59 o 
   0  13  12     1607.86     1390.41     63.44 o 
   1  13  12      250.91      257.56     34.97 o 
   2  13  12     1186.22     1189.55    100.73 o 
   3  13  12       37.44       85.35     54.50 o 
   4  13  12     1017.58     1139.11    206.41 o 
  -6  14  12        3.85       23.91     37.78 o 
  -5  14  12       78.90       48.80     43.01 o 
  -4  14  12       52.51       28.76     40.56 o 
  -3  14  12      268.65      279.90     48.97 o 
  -2  14  12        1.97        1.80     36.19 o 
  -1  14  12      196.43      142.24     36.10 o 
   0  14  12      143.34      127.69     38.50 o 
   1  14  12        0.29      -19.12     35.54 o 
   2  14  12      153.49      171.28     60.49 o 
  -3  15  12        9.12        8.11     40.94 o 
  -2  15  12      976.86      956.06     75.28 o 
  -1  15  12        1.19      106.01     44.22 o 
   0  15  12     1585.97     1718.80    213.37 o 
 -13   0  13     2987.63     3088.32    431.81 o 
 -11   0  13      918.28      857.49    220.81 o 
  -9   0  13     6531.77     6852.63    406.81 o 
  -7   0  13     1069.64      817.65     93.16 o 
  -5   0  13     4908.34     5210.50    229.90 o 
  -3   0  13     7309.96     7699.65    276.96 o 
  -1   0  13      749.48      744.15     59.58 o 
   1   0  13     5286.73     5111.63    166.05 o 
   3   0  13     1708.59     1557.11     83.46 o 
   5   0  13     1889.01     1825.97     85.68 o 
   7   0  13     1617.76     1509.46     82.25 o 
   9   0  13        3.41      -43.61     89.12 o 
 -13   1  13      393.26      447.77     88.99 o 
 -12   1  13        0.26       90.66     61.60 o 
 -11   1  13      203.52      228.82     68.01 o 
 -10   1  13        0.99      -53.85     53.85 o 
  -9   1  13        5.85       -1.36     12.61 o 
  -8   1  13        0.35       -3.71     16.88 o 
  -7   1  13      229.37      203.69     46.00 o 
  -6   1  13       64.00       57.78     11.66 o 
  -5   1  13     5692.55     5886.54    150.84 o 
  -4   1  13      137.36      130.24     29.87 o 
  -3   1  13       10.77       46.18     31.65 o 
  -2   1  13      389.67      376.37     46.51 o 
  -1   1  13     3933.44     4038.00    107.15 o 
   0   1  13        7.36      -25.08     45.30 o 
   1   1  13     3738.39     3546.44    102.37 o 
   2   1  13      111.59      110.73     25.81 o 
   3   1  13      292.83      314.74     35.80 o 
   4   1  13        0.14       12.70     21.80 o 
   5   1  13     3906.82     3688.66     91.08 o 
   6   1  13       10.93       39.90     21.74 o 
   7   1  13      624.44      474.01     31.51 o 
   8   1  13       59.73       44.27     40.80 o 
   9   1  13      931.13      774.07     74.96 o 
 -12   2  13      171.16      213.13     85.04 o 
 -11   2  13     1498.14     1432.56    120.23 o 
 -10   2  13       98.45       32.06     50.12 o 
  -9   2  13     6074.65     6634.58    248.99 o 
  -8   2  13       21.87       48.37     27.24 o 
  -7   2  13     2840.88     2700.18    154.50 o 
  -6   2  13       44.57       28.81     21.62 o 
  -5   2  13     3432.68     3437.01    122.81 o 
  -4   2  13      149.09      140.45     38.31 o 
  -3   2  13     4081.70     4037.52    113.28 o 
  -2   2  13      182.21      144.10     40.25 o 
  -1   2  13     1599.14     1578.88     68.35 o 
   0   2  13        0.73       13.45     26.60 o 
   1   2  13     6927.77     6955.63    161.49 o 
   2   2  13        0.96        9.16     19.63 o 
   3   2  13      733.99      648.83     56.00 o 
   4   2  13       97.61      104.39     28.82 o 
   5   2  13     1455.39     1384.51     46.02 o 
   6   2  13      111.92       76.66     27.98 o 
   7   2  13      618.12      568.92     69.29 o 
   8   2  13       32.72       58.83     71.51 o 
   9   2  13        6.69       35.83     35.65 o 
 -12   3  13       22.73       78.76     57.47 o 
 -11   3  13      268.68      304.86     88.29 o 
 -10   3  13        7.69       14.61     26.72 o 
  -9   3  13      190.90      203.13     26.32 o 
  -8   3  13      199.51      165.48     44.81 o 
  -7   3  13       24.43       39.77     23.11 o 
  -6   3  13      109.13       95.52     27.86 o 
  -5   3  13     5013.04     5490.53    189.47 o 
  -4   3  13      256.51      329.54     27.41 o 
  -3   3  13      819.10      743.43     37.70 o 
  -2   3  13        9.64        8.72     18.95 o 
  -1   3  13     3749.38     3876.63    176.06 o 
   0   3  13      236.46      250.78     29.46 o 
   1   3  13     2079.11     2211.82     74.16 o 
   2   3  13       25.36        3.98     20.59 o 
   3   3  13      391.79      395.61     33.39 o 
   4   3  13       24.95       18.49     21.14 o 
   5   3  13     2584.56     2447.15    151.65 o 
   6   3  13        7.09       11.11     18.44 o 
   7   3  13      895.31      682.83     89.09 o 
   8   3  13       24.07       31.99     33.76 o 
 -12   4  13       34.37       56.93     62.55 o 
 -11   4  13      847.20      902.32    103.98 o 
 -10   4  13        9.82       -3.02     21.25 o 
  -9   4  13     5607.83     5842.62    257.90 o 
  -8   4  13      127.52      190.87     31.10 o 
  -7   4  13     1670.94     1510.92     64.66 o 
  -6   4  13        4.06       -7.45     25.00 o 
  -5   4  13     5512.05     5636.78    176.25 o 
  -4   4  13      285.60      237.20     19.72 o 
  -3   4  13     4695.11     4418.86    188.09 o 
  -2   4  13        2.40       -1.28     18.92 o 
  -1   4  13     2108.18     2114.38     72.19 o 
   0   4  13      136.32      123.03     22.52 o 
   1   4  13     7307.62     7593.34    170.89 o 
   2   4  13      190.19      197.85     29.34 o 
   3   4  13      348.98      333.87     39.05 o 
   4   4  13      166.39      155.59     38.58 o 
   5   4  13     1297.63     1145.74     85.63 o 
   6   4  13       53.09       72.76     37.92 o 
   7   4  13      657.02      548.33     88.76 o 
   8   4  13       43.04       51.61     39.94 o 
 -12   5  13       52.92       67.87     50.71 o 
 -11   5  13        5.83       -8.65     22.46 o 
 -10   5  13       54.65       37.58     31.49 o 
  -9   5  13      291.26      267.92     72.68 o 
  -8   5  13      670.81      892.26     65.20 o 
  -7   5  13      176.63      135.51     31.39 o 
  -6   5  13      154.77      269.51     66.82 o 
  -5   5  13     2131.84     2123.13    123.17 o 
  -4   5  13       78.01       64.79     21.76 o 
  -3   5  13      166.38      128.26     28.18 o 
  -2   5  13        2.37       12.90     21.93 o 
  -1   5  13     1242.76     1338.70     68.23 o 
   0   5  13      345.73      355.68     36.01 o 
   1   5  13     1051.97     1110.42     53.34 o 
   2   5  13      152.83      212.45     36.88 o 
   3   5  13     1562.35     1541.63     65.99 o 
   4   5  13      185.13      198.06     29.01 o 
   5   5  13     2350.40     2277.25    182.37 o 
   6   5  13        0.01       -5.48     30.77 o 
   7   5  13      396.59      290.74     56.30 o 
   8   5  13       11.05       19.21     56.29 o 
 -12   6  13        7.73       67.75    144.71 o 
 -11   6  13      798.84      722.31     73.34 o 
 -10   6  13        0.16        1.30     26.83 o 
  -9   6  13     3432.81     3304.67    208.97 o 
  -8   6  13        2.98       26.16     32.41 o 
  -7   6  13     2379.25     2240.80    116.70 o 
  -6   6  13       79.81       37.02     29.46 o 
  -5   6  13     3761.45     3932.14    156.79 o 
  -4   6  13      246.88      216.32     27.91 o 
  -3   6  13     4529.87     4222.11    194.09 o 
  -2   6  13      178.24      217.05     33.72 o 
  -1   6  13     1220.90     1266.56     50.61 o 
   0   6  13       69.36       68.24     28.79 o 
   1   6  13     3946.50     3975.30    136.53 o 
   2   6  13       15.52        7.78     22.62 o 
   3   6  13      956.52      846.94     80.36 o 
   4   6  13       47.78      115.80     25.78 o 
   5   6  13      860.22      911.45     89.10 o 
   6   6  13      115.02      145.63     59.31 o 
   7   6  13      932.95      797.06    226.18 o 
   8   6  13      163.32      184.66     59.11 o 
 -11   7  13       10.76       13.57     33.61 o 
 -10   7  13       69.09      109.91     43.77 o 
  -9   7  13      198.39      189.75     34.97 o 
  -8   7  13      628.24      680.86     54.50 o 
  -7   7  13      232.41      254.15     36.00 o 
  -6   7  13       19.69       -2.25     34.54 o 
  -5   7  13      700.72      640.74     78.47 o 
  -4   7  13       74.00       37.55     17.77 o 
  -3   7  13      711.24      655.06     45.65 o 
  -2   7  13      820.48      799.91     48.94 o 
  -1   7  13      932.88      975.56     48.96 o 
   0   7  13      213.03      211.27     34.31 o 
   1   7  13     1654.81     1784.76     74.56 o 
   2   7  13       40.74       66.26     36.15 o 
   3   7  13     1240.37     1090.42     78.66 o 
   4   7  13        3.51      -20.38     20.38 o 
   5   7  13     1632.21     1770.61    104.69 o 
   6   7  13       30.48       26.97     47.48 o 
   7   7  13      841.93      573.00    160.41 o 
 -11   8  13     1080.45     1029.68    126.78 o 
 -10   8  13       64.58       24.81     41.66 o 
  -9   8  13     3533.03     3313.53    221.47 o 
  -8   8  13        1.59       21.09     34.05 o 
  -7   8  13     1892.53     1918.42    118.90 o 
  -6   8  13      645.60      681.88     58.70 o 
  -5   8  13     2514.16     2613.17    109.33 o 
  -4   8  13       16.61       -0.05     15.93 o 
  -3   8  13     2121.02     2204.31     83.39 o 
  -2   8  13      343.47      340.21     36.08 o 
  -1   8  13      863.99      885.82     96.54 o 
   0   8  13        0.57        9.90     20.66 o 
   1   8  13     2294.48     2316.94     74.29 o 
   2   8  13       44.23       50.07     29.64 o 
   3   8  13     1050.21      819.62     78.79 o 
   4   8  13      241.78      272.90     44.22 o 
   5   8  13      985.66     1068.20    124.38 o 
   6   8  13        3.53       32.50     39.13 o 
   7   8  13      186.85      189.50    101.95 o 
 -10   9  13      358.50      340.65     52.50 o 
  -9   9  13      224.80      218.55     50.83 o 
  -8   9  13      334.89      396.94     60.84 o 
  -7   9  13        0.50       32.63     41.49 o 
  -6   9  13       62.92      124.25     36.68 o 
  -5   9  13     1061.82     1149.75     67.28 o 
  -4   9  13        1.19      -38.39     38.39 o 
  -3   9  13       62.33       77.89     29.51 o 
  -2   9  13      292.59      285.65     38.76 o 
  -1   9  13     1437.03     1565.30     63.02 o 
   0   9  13      256.45      261.56     30.93 o 
   1   9  13     1705.54     1794.26     94.54 o 
   2   9  13      529.76      505.95     63.44 o 
   3   9  13      716.13      678.51    134.22 o 
   4   9  13       24.85       88.97     46.34 o 
   5   9  13     1814.99     1872.23    118.35 o 
   6   9  13        3.38       20.44     46.69 o 
  -9  10  13     1931.87     2004.73    104.92 o 
  -8  10  13      104.11      198.57     66.93 o 
  -7  10  13     1166.52     1129.46     75.71 o 
  -6  10  13      116.27      142.43     41.07 o 
  -5  10  13     1578.61     1749.89     81.26 o 
  -4  10  13      278.14      396.72     46.82 o 
  -3  10  13     2832.51     2996.89    130.51 o 
  -2  10  13       95.45      108.28     26.65 o 
  -1  10  13     1557.83     1416.46     60.81 o 
   0  10  13        4.07       16.97     21.66 o 
   1  10  13     1846.89     1750.07     81.18 o 
   2  10  13      123.09       82.37     28.42 o 
   3  10  13      573.22      518.78     65.72 o 
   4  10  13      143.55      103.71     49.89 o 
   5  10  13      421.70      398.40     72.56 o 
   6  10  13      171.84      183.08     73.20 o 
  -9  11  13       25.40       10.69     39.90 o 
  -8  11  13      127.26      128.40     47.68 o 
  -7  11  13      267.24      253.27     63.56 o 
  -6  11  13      130.33      156.12     45.43 o 
  -5  11  13      720.14      784.20     90.64 o 
  -4  11  13       37.33       64.11     40.35 o 
  -3  11  13      452.97      431.34     53.01 o 
  -2  11  13       33.52       72.13     25.55 o 
  -1  11  13     1233.96     1262.05     66.01 o 
   0  11  13      125.97      124.97     35.06 o 
   1  11  13      650.71      706.53     63.50 o 
   2  11  13      134.62      127.30     29.17 o 
   3  11  13      811.89      709.45    117.74 o 
   4  11  13       60.63       59.35     49.85 o 
   5  11  13      933.90      839.81    116.81 o 
  -8  12  13       12.01       38.19     37.92 o 
  -7  12  13     1123.82     1302.26    143.58 o 
  -6  12  13       25.09       89.01     46.29 o 
  -5  12  13     1587.19     1657.57    100.93 o 
  -4  12  13      433.51      492.41     83.92 o 
  -3  12  13     1733.55     1902.36    114.71 o 
  -2  12  13      139.69       98.05     52.29 o 
  -1  12  13      917.11      918.82    105.71 o 
   0  12  13       27.35       36.80     27.95 o 
   1  12  13     1479.74     1224.02     98.31 o 
   2  12  13       22.98       52.71     43.75 o 
   3  12  13      926.91      891.01     84.52 o 
   4  12  13      105.98      102.05     82.67 o 
  -6  13  13       28.13       53.26     37.64 o 
  -5  13  13      358.30      304.05     48.62 o 
  -4  13  13       29.46       38.40     49.84 o 
  -3  13  13      572.31      610.58     93.90 o 
  -2  13  13      108.58      146.02     51.05 o 
  -1  13  13      607.58      538.35     57.76 o 
   0  13  13      266.72      280.98     48.88 o 
   1  13  13      879.30      576.25     86.86 o 
   2  13  13       11.04       16.78     44.88 o 
  -4  14  13      208.15      198.09     47.38 o 
  -3  14  13     1070.04     1265.31    142.76 o 
  -2  14  13      392.56      410.28     63.21 o 
  -1  14  13     1274.96     1160.30    102.78 o 
   0  14  13        0.07        3.57     40.94 o 
 -12   0  14     1443.86     1796.12    217.90 o 
 -10   0  14       46.66       68.70     81.63 o 
  -8   0  14     2218.88     2000.55   1043.52 o 
  -6   0  14     2715.40     2596.17    136.66 o 
  -4   0  14      961.15      812.87     70.74 o 
  -2   0  14     4776.61     4781.89    202.12 o 
   0   0  14     2363.31     2267.85    103.22 o 
   2   0  14     5884.57     6154.00    232.13 o 
   4   0  14     1191.48     1221.56    114.35 o 
   6   0  14     1058.09      755.20     78.57 o 
 -12   1  14     1919.00     2124.94    262.66 o 
 -11   1  14       10.97       34.91     69.12 o 
 -10   1  14     1460.12     1636.18    207.52 o 
  -9   1  14       81.41      138.29     55.79 o 
  -8   1  14      834.89      949.65     77.83 o 
  -7   1  14       39.89       40.29     29.56 o 
  -6   1  14     2897.96     2948.37    114.53 o 
  -5   1  14       10.65        6.52     29.50 o 
  -4   1  14      139.82      137.07     32.36 o 
  -3   1  14      461.97      380.51     41.14 o 
  -2   1  14     3303.97     3631.76    102.73 o 
  -1   1  14       29.02       57.23     30.94 o 
   0   1  14     1200.07     1219.19     57.86 o 
   1   1  14       48.94       39.70     27.42 o 
   2   1  14       24.96       13.06     21.46 o 
   3   1  14       33.52       35.50     22.16 o 
   4   1  14     1230.11     1264.30     65.19 o 
   5   1  14       38.43       16.87     28.39 o 
   6   1  14       87.58       86.98     24.60 o 
   7   1  14       23.76       15.03     20.81 o 
   8   1  14       14.87       75.31     57.18 o 
 -12   2  14      537.80      610.14    100.53 o 
 -11   2  14        6.74      -17.81     56.04 o 
 -10   2  14       22.92       73.10     57.44 o 
  -9   2  14       44.63       10.86     35.43 o 
  -8   2  14     1360.92     1647.37    109.84 o 
  -7   2  14      351.55      288.32     34.84 o 
  -6   2  14     2215.95     2201.56    104.46 o 
  -5   2  14      196.38      182.75     22.93 o 
  -4   2  14     1483.09     1551.26     74.32 o 
  -3   2  14        0.18       13.00     24.70 o 
  -2   2  14     4443.07     4686.14    160.63 o 
  -1   2  14      186.34      200.42     33.23 o 
   0   2  14     2715.57     2782.36    108.11 o 
   1   2  14      202.52      242.65     37.21 o 
   2   2  14     5169.32     5278.08    155.66 o 
   3   2  14      337.22      291.79     31.39 o 
   4   2  14     2196.35     2002.77     82.09 o 
   5   2  14      213.68      202.32     32.37 o 
   6   2  14     1800.63     1420.18    132.12 o 
   7   2  14        0.41      -21.44     35.35 o 
   8   2  14     1184.89      962.55    151.66 o 
 -12   3  14     1366.22     1602.37    118.84 o 
 -11   3  14       30.30       87.10     61.21 o 
 -10   3  14     1342.97     1442.13     99.32 o 
  -9   3  14       68.52      116.89     34.91 o 
  -8   3  14     1713.49     1863.39    142.80 o 
  -7   3  14        0.31      -28.82     34.32 o 
  -6   3  14     5991.60     6287.92    230.81 o 
  -5   3  14      183.98      157.14     30.72 o 
  -4   3  14      271.09      194.49     25.92 o 
  -3   3  14      114.27       74.22     25.55 o 
  -2   3  14     3270.71     3101.34    106.85 o 
  -1   3  14      385.48      375.80     35.19 o 
   0   3  14     1530.76     1395.14     52.28 o 
   1   3  14      147.60      107.00     29.47 o 
   2   3  14      360.92      311.52     28.72 o 
   3   3  14       19.88       30.09     22.58 o 
   4   3  14      340.63      350.88     28.32 o 
   5   3  14        7.96       23.03     29.97 o 
   6   3  14       37.34       25.88     25.61 o 
   7   3  14        1.17      -11.38     36.71 o 
   8   3  14        4.35       10.84     66.55 o 
 -11   4  14       32.10      115.02     49.52 o 
 -10   4  14      106.48       53.23     24.56 o 
  -9   4  14        0.80       -1.27     28.32 o 
  -8   4  14     2869.17     2855.64    165.89 o 
  -7   4  14       77.18      120.46     51.96 o 
  -6   4  14      214.54      142.45     34.26 o 
  -5   4  14       17.08       -4.27     14.45 o 
  -4   4  14     1237.99     1296.47    117.79 o 
  -3   4  14      143.42      173.69     31.00 o 
  -2   4  14     5274.71     5556.30    186.05 o 
  -1   4  14        7.46       20.32     19.41 o 
   0   4  14     1069.32     1101.89     45.71 o 
   1   4  14        5.83      -28.92     28.92 o 
   2   4  14     5526.76     5622.16    145.71 o 
   3   4  14        5.67       62.22     25.10 o 
   4   4  14     2023.79     1855.87    116.68 o 
   5   4  14       72.62       84.21     23.23 o 
   6   4  14     1079.95     1073.64     74.86 o 
   7   4  14      104.21      147.44     91.45 o 
 -11   5  14       90.68      105.02     55.42 o 
 -10   5  14     1524.91     1674.22    112.69 o 
  -9   5  14       18.90       20.90     30.35 o 
  -8   5  14      761.96      775.98     67.44 o 
  -7   5  14       74.42       61.35     35.52 o 
  -6   5  14     3688.81     3706.27    259.70 o 
  -5   5  14       21.73       -8.78     32.36 o 
  -4   5  14      775.89      637.10     82.20 o 
  -3   5  14       92.93       85.02     22.30 o 
  -2   5  14     2091.18     2140.72    108.32 o 
  -1   5  14      518.44      462.44     45.21 o 
   0   5  14     1017.13      956.07     51.74 o 
   1   5  14      171.04      172.73     34.68 o 
   2   5  14       45.09       36.19     32.99 o 
   3   5  14       52.13       40.26     30.74 o 
   4   5  14      472.15      509.62     54.09 o 
   5   5  14        9.91       -1.82     32.18 o 
   6   5  14        1.17       51.70     43.03 o 
   7   5  14       40.43        7.10     39.08 o 
 -11   6  14       27.48       19.53     39.63 o 
 -10   6  14      118.18       94.12     36.53 o 
  -9   6  14       53.17       36.32     34.05 o 
  -8   6  14     1791.72     1693.90    115.46 o 
  -7   6  14       70.85       75.81     41.03 o 
  -6   6  14      708.54      732.88     67.22 o 
  -5   6  14      113.50      180.27     50.80 o 
  -4   6  14     1679.00     1917.38    128.77 o 
  -3   6  14       25.79       67.27     29.22 o 
  -2   6  14     4197.06     4243.08    124.40 o 
  -1   6  14      426.26      348.31     39.61 o 
   0   6  14      531.94      452.86     43.05 o 
   1   6  14       13.01       21.72     26.21 o 
   2   6  14     4445.49     4480.66    146.60 o 
   3   6  14      366.74      421.96     55.54 o 
   4   6  14     2228.94     2240.81    120.92 o 
   5   6  14       39.19       66.95     38.90 o 
   6   6  14      666.81      670.32    216.09 o 
   7   6  14       22.83        3.71     40.33 o 
 -10   7  14     1925.20     1940.40    173.08 o 
  -9   7  14      203.75      242.95     49.33 o 
  -8   7  14     1119.70     1024.36     70.31 o 
  -7   7  14      373.95      399.22     50.68 o 
  -6   7  14     1831.74     1907.25     97.12 o 
  -5   7  14      109.00      107.36     51.00 o 
  -4   7  14      394.33      333.94     40.06 o 
  -3   7  14      293.91      296.18     46.03 o 
  -2   7  14     1123.24     1222.44     88.27 o 
  -1   7  14       11.44        1.62     23.13 o 
   0   7  14      442.98      352.51     43.45 o 
   1   7  14      424.89      389.41     44.27 o 
   2   7  14       34.34       75.09     29.44 o 
   3   7  14       35.95       69.48     42.01 o 
   4   7  14      445.52      265.48     79.53 o 
   5   7  14        5.12      -18.11     45.11 o 
   6   7  14        6.61       -3.74     46.98 o 
 -10   8  14       93.37       74.73     43.06 o 
  -9   8  14       50.02        9.04     46.25 o 
  -8   8  14      916.02     1001.43     88.79 o 
  -7   8  14      107.25      126.76     41.73 o 
  -6   8  14      454.38      454.39     52.99 o 
  -5   8  14      327.87      454.65     55.67 o 
  -4   8  14     1112.02     1185.76     80.98 o 
  -3   8  14       26.49       -1.25     26.73 o 
  -2   8  14     4009.05     3806.56    206.91 o 
  -1   8  14       77.56      155.09     38.70 o 
   0   8  14     1367.39     1446.59    127.47 o 
   1   8  14        0.28       27.70     22.71 o 
   2   8  14     2327.56     2277.23    141.45 o 
   3   8  14       62.32       18.27     28.95 o 
   4   8  14     1176.86     1185.37     94.96 o 
   5   8  14       41.87       94.13     52.99 o 
   6   8  14      930.71      545.13    177.72 o 
  -9   9  14      118.95      130.72     43.98 o 
  -8   9  14      277.34      194.18     46.49 o 
  -7   9  14       43.76       75.03     36.83 o 
  -6   9  14     1085.23     1234.79     79.68 o 
  -5   9  14       12.40       51.03     45.93 o 
  -4   9  14      414.54      431.13     60.30 o 
  -3   9  14      184.36      175.69     29.65 o 
  -2   9  14     1335.74     1282.04     84.31 o 
  -1   9  14      317.31      376.17     42.65 o 
   0   9  14      489.85      356.40     38.42 o 
   1   9  14      347.88      394.67     54.37 o 
   2   9  14      111.00      107.18     29.41 o 
   3   9  14       27.44       36.25     37.44 o 
   4   9  14      359.38      371.48     76.50 o 
   5   9  14        0.85       69.43     52.27 o 
  -8  10  14      533.20      451.79     52.17 o 
  -7  10  14      222.29      196.06     44.07 o 
  -6  10  14      770.57      762.61     63.02 o 
  -5  10  14      234.88      289.79     59.29 o 
  -4  10  14      475.84      529.82     59.96 o 
  -3  10  14      140.52      149.42     38.07 o 
  -2  10  14     1633.79     1602.55    109.48 o 
  -1  10  14        6.83       49.93     32.31 o 
   0  10  14     1750.98     1641.77     83.33 o 
   1  10  14      113.96      111.72     27.61 o 
   2  10  14     1028.59      873.74    167.25 o 
   3  10  14       60.06      100.96     47.22 o 
   4  10  14      946.32      822.30     91.88 o 
  -8  11  14      609.58      382.19     78.34 o 
  -7  11  14       16.33       43.18     49.09 o 
  -6  11  14      976.86     1011.46     81.86 o 
  -5  11  14       54.13       67.46     43.66 o 
  -4  11  14     1068.49     1020.58     78.96 o 
  -3  11  14       82.56      104.39     47.34 o 
  -2  11  14      508.75      514.03     55.93 o 
  -1  11  14      107.33      143.13     42.58 o 
   0  11  14      246.54      195.64     39.86 o 
   1  11  14       22.13       58.07     32.46 o 
   2  11  14      510.38      479.51     83.41 o 
   3  11  14       38.68      121.86     91.82 o 
  -6  12  14      525.03      412.52     57.63 o 
  -5  12  14      132.61      183.98     52.57 o 
  -4  12  14      836.52      783.43     67.25 o 
  -3  12  14       15.14        3.89     33.30 o 
  -2  12  14     1362.06     1366.59    126.55 o 
  -1  12  14       17.08       60.48     34.33 o 
   0  12  14      964.00      846.89     73.40 o 
   1  12  14        5.30      -19.01     30.84 o 
   2  12  14     1023.35     1026.81    177.37 o 
  -4  13  14      812.16      704.45     68.93 o 
  -3  13  14        4.48       41.58     51.23 o 
  -2  13  14      398.30      484.54     85.67 o 
  -1  13  14       38.82       73.08     30.90 o 
   0  13  14      250.79      178.10     34.14 o 
 -11   0  15       71.88       53.55     88.80 o 
  -9   0  15     1911.35     2127.73    344.46 o 
  -7   0  15       58.32       80.10     36.65 o 
  -5   0  15       22.71        6.94     42.11 o 
  -3   0  15     1436.21     1455.00     95.36 o 
  -1   0  15      560.07      680.77    142.80 o 
   1   0  15       39.71       34.99     41.06 o 
   3   0  15      676.23      737.29    109.40 o 
   5   0  15      118.87      136.02     53.16 o 
   7   0  15        4.77       23.77     34.99 o 
 -11   1  15     1509.09     1726.49    151.44 o 
 -10   1  15       12.23       85.07     62.80 o 
  -9   1  15     1762.51     1970.94    151.11 o 
  -8   1  15       11.20       75.54     51.52 o 
  -7   1  15     1290.32      862.30    167.87 o 
  -6   1  15       55.96       65.81     21.36 o 
  -5   1  15     6481.05     7028.44    225.92 o 
  -4   1  15       15.82      -14.70     31.82 o 
  -3   1  15     1374.07     1491.17     82.98 o 
  -2   1  15       89.26       89.15     36.39 o 
  -1   1  15     4539.73     4753.75    140.93 o 
   0   1  15        0.54      -11.66     26.63 o 
   1   1  15     4655.67     4837.82    128.71 o 
   2   1  15       70.76       30.75     27.89 o 
   3   1  15      220.83      201.36     34.89 o 
   4   1  15       30.49       -4.68     22.13 o 
   5   1  15     2766.15     2488.95    104.75 o 
   6   1  15        0.00        8.11     19.51 o 
   7   1  15      587.49      350.01     44.14 o 
 -11   2  15      105.76       -1.26     67.93 o 
 -10   2  15       13.75        6.78     66.10 o 
  -9   2  15     1433.61     1657.20    145.66 o 
  -8   2  15      270.15      223.84     71.39 o 
  -7   2  15      590.97      602.98     53.96 o 
  -6   2  15        0.46      -16.54     34.02 o 
  -5   2  15      450.63      455.40     54.67 o 
  -4   2  15      225.38      262.61     40.35 o 
  -3   2  15     1174.85     1245.47     63.71 o 
  -2   2  15        2.23       13.11     28.65 o 
  -1   2  15      109.80      135.61     39.69 o 
   0   2  15        0.06        2.42     25.71 o 
   1   2  15      106.24      138.89     38.68 o 
   2   2  15       39.02       -7.38     39.99 o 
   3   2  15        1.88       15.77     22.48 o 
   4   2  15       70.38       47.40     27.72 o 
   5   2  15      141.69      125.96     24.78 o 
   6   2  15       24.41       11.06     20.50 o 
   7   2  15       11.22      -38.25     48.74 o 
 -11   3  15      937.23     1025.97    122.11 o 
 -10   3  15       18.84       76.86     50.67 o 
  -9   3  15     1833.94     2020.89    157.90 o 
  -8   3  15        4.62        5.07     28.83 o 
  -7   3  15      502.83      457.47     68.12 o 
  -6   3  15       75.05       69.59     32.06 o 
  -5   3  15     4270.48     4604.63    173.09 o 
  -4   3  15        0.46       -4.91     20.95 o 
  -3   3  15     1267.64     1231.60     80.16 o 
  -2   3  15       69.31       52.66     23.01 o 
  -1   3  15     3435.29     3370.62    119.06 o 
   0   3  15       96.97       69.54     23.68 o 
   1   3  15     2868.58     3017.00     81.04 o 
   2   3  15       57.65       47.33     27.09 o 
   3   3  15     1534.87     1454.11     59.18 o 
   4   3  15       13.13        1.55     26.54 o 
   5   3  15     2425.21     2225.20    194.03 o 
   6   3  15        2.46       29.57     46.34 o 
   7   3  15      581.35      478.69     63.95 o 
 -11   4  15      205.82      152.91     75.69 o 
 -10   4  15        1.65      -22.72     69.83 o 
  -9   4  15     1365.87     1184.74    103.46 o 
  -8   4  15       16.57      -36.08     40.62 o 
  -7   4  15      322.70      375.16     53.85 o 
  -6   4  15       85.63       71.11     48.30 o 
  -5   4  15      255.36      172.84     55.56 o 
  -4   4  15      221.89      182.91     33.72 o 
  -3   4  15     1139.55     1034.65     78.41 o 
  -2   4  15       13.80        9.52     25.27 o 
  -1   4  15       15.06       21.22     23.08 o 
   0   4  15        4.87       -9.65     21.79 o 
   1   4  15      220.58      241.95     32.85 o 
   2   4  15       32.81        2.31     26.53 o 
   3   4  15       92.31      172.99     46.49 o 
   4   4  15        1.90       13.64     20.55 o 
   5   4  15      123.43       86.63     36.82 o 
   6   4  15       70.68      139.30     52.01 o 
 -10   5  15       14.26       44.96     64.79 o 
  -9   5  15     2398.57     2483.27    138.79 o 
  -8   5  15        1.61      -16.35     28.13 o 
  -7   5  15      237.85      209.44     49.04 o 
  -6   5  15       95.89       72.68     35.07 o 
  -5   5  15     2495.73     2624.66    125.28 o 
  -4   5  15       66.09       44.72     28.79 o 
  -3   5  15     3650.37     3830.98    148.01 o 
  -2   5  15       63.03       77.61     26.20 o 
  -1   5  15     2124.56     2308.44    103.14 o 
   0   5  15      338.44      283.74     35.31 o 
   1   5  15     3224.82     3261.74    104.69 o 
   2   5  15        0.69       51.07     32.88 o 
   3   5  15      823.18      891.20     54.63 o 
   4   5  15       32.89        3.68     24.53 o 
   5   5  15     1608.82     1811.43    111.65 o 
   6   5  15       42.42       93.18     41.23 o 
 -10   6  15       54.84       63.29     38.86 o 
  -9   6  15      826.55      819.11     68.01 o 
  -8   6  15      156.07      182.88     41.18 o 
  -7   6  15      263.83      320.57     51.52 o 
  -6   6  15      323.44      370.55     55.71 o 
  -5   6  15      566.56      770.66     91.18 o 
  -4   6  15        4.39       -1.68     24.65 o 
  -3   6  15       78.68       89.00     32.50 o 
  -2   6  15        7.11       59.04     37.57 o 
  -1   6  15      183.62      313.82     46.37 o 
   0   6  15       21.28       50.50     31.03 o 
   1   6  15       68.80       45.53     33.86 o 
   2   6  15       88.30       62.13     31.23 o 
   3   6  15      171.86      119.40     45.01 o 
   4   6  15      112.53       48.52     37.10 o 
   5   6  15       41.23       26.43     38.02 o 
   6   6  15        7.89       36.79     38.96 o 
 -10   7  15       27.46       29.94     30.28 o 
  -9   7  15     1637.29     1764.03    124.03 o 
  -8   7  15      775.23      702.70     56.49 o 
  -7   7  15     1102.43      973.14     79.42 o 
  -6   7  15        4.82       -5.24     35.95 o 
  -5   7  15     3093.65     3299.29    160.04 o 
  -4   7  15       15.67       40.53     20.82 o 
  -3   7  15     1343.18     1294.90     92.91 o 
  -2   7  15       57.11       59.81     27.55 o 
  -1   7  15     1676.19     1666.80    109.50 o 
   0   7  15       67.05       61.50     34.07 o 
   1   7  15     2756.83     2840.06    158.23 o 
   2   7  15      190.60      254.32     48.18 o 
   3   7  15     1811.72     1553.49    183.47 o 
   4   7  15        4.02       55.82     45.77 o 
   5   7  15     1485.96     1292.52    376.25 o 
  -9   8  15      734.52      742.07     73.21 o 
  -8   8  15       19.11       58.52     47.61 o 
  -7   8  15      405.22      360.42     55.14 o 
  -6   8  15      295.15      371.02     52.03 o 
  -5   8  15      181.72      238.23     54.70 o 
  -4   8  15      278.57      394.09     63.40 o 
  -3   8  15      666.34      614.01    113.17 o 
  -2   8  15        0.30       33.67     37.56 o 
  -1   8  15      158.98      165.99     42.53 o 
   0   8  15       85.60       49.38     40.09 o 
   1   8  15        0.53       42.40     38.81 o 
   2   8  15        5.95       48.54     26.89 o 
   3   8  15       21.52       54.45     29.87 o 
   4   8  15       10.29       27.24     55.28 o 
   5   8  15       64.47      106.33     55.55 o 
  -8   9  15      201.93      240.14     47.63 o 
  -7   9  15      783.24      784.85     60.99 o 
  -6   9  15       17.13       39.65     36.37 o 
  -5   9  15     2126.30     2436.60    151.91 o 
  -4   9  15       13.45       -5.21     35.26 o 
  -3   9  15     1391.36     1344.59     97.31 o 
  -2   9  15      287.47      301.57     52.55 o 
  -1   9  15     2232.32     2187.91    121.11 o 
   0   9  15      155.79      178.89     38.94 o 
   1   9  15     1978.19     1910.25    124.01 o 
   2   9  15       71.07       22.31     32.02 o 
   3   9  15      734.05      641.16     90.02 o 
   4   9  15        3.28       89.54     52.54 o 
  -7  10  15      293.02      269.16     58.42 o 
  -6  10  15      161.78      264.52     51.93 o 
  -5  10  15      184.38      129.35     42.46 o 
  -4  10  15       89.74      130.71     51.35 o 
  -3  10  15      182.02      184.04     43.96 o 
  -2  10  15       65.53       60.13     36.51 o 
  -1  10  15        1.78      -20.26     29.95 o 
   0  10  15        2.03       29.87     39.72 o 
   1  10  15       23.52       68.67     26.95 o 
   2  10  15       57.74       94.88     62.69 o 
   3  10  15        0.93       98.08     50.64 o 
  -6  11  15        0.49       76.64     48.24 o 
  -5  11  15     1362.13     1594.88     84.52 o 
  -4  11  15       36.46       -7.94     41.54 o 
  -3  11  15     1618.44     1777.13    103.95 o 
  -2  11  15      118.03      162.30     40.24 o 
  -1  11  15     1338.94     1178.81     90.94 o 
   0  11  15      116.36       71.30     32.47 o 
   1  11  15     1015.39     1012.91    196.01 o 
   2  11  15       56.78       67.50     52.83 o 
  -4  12  15      142.76      109.53     40.53 o 
  -3  12  15      242.72      179.46     83.38 o 
  -2  12  15        8.53       -1.06     24.28 o 
  -1  12  15       19.32      -15.14     31.09 o 
   0  12  15       27.72       -0.82     42.56 o 
 -10   0  16      507.06      362.02    127.46 o 
  -8   0  16     2322.39     2119.62   1174.54 o 
  -6   0  16     5273.51     5663.62    355.21 o 
  -4   0  16     1826.42     1795.12    181.01 o 
  -2   0  16     4083.03     4317.66    373.18 o 
   0   0  16      915.35     1005.78    129.85 o 
   2   0  16     2480.12     2595.58    127.70 o 
   4   0  16      594.21      593.36     90.76 o 
   6   0  16      195.25       83.63     45.73 o 
 -10   1  16      176.29      231.44     94.62 o 
  -9   1  16        0.26      -45.90     63.80 o 
  -8   1  16       17.14       32.78     45.91 o 
  -7   1  16      145.34      114.26     38.32 o 
  -6   1  16      254.89      298.83     53.13 o 
  -5   1  16        8.44        2.28     33.94 o 
  -4   1  16      223.00      356.94     48.58 o 
  -3   1  16       51.32       41.94     34.83 o 
  -2   1  16      125.21      148.64     43.11 o 
  -1   1  16       57.03        5.79     31.36 o 
   0   1  16      194.37      264.16     73.72 o 
   1   1  16        1.22       -2.57     32.58 o 
   2   1  16     1116.47     1309.62     71.67 o 
   3   1  16       48.54       55.04     28.28 o 
   4   1  16       45.00       -2.38     25.28 o 
   5   1  16        0.50       35.06     29.55 o 
   6   1  16      609.97      398.26     48.17 o 
 -10   2  16      691.23      700.28    108.72 o 
  -9   2  16       36.32       91.00     52.98 o 
  -8   2  16     2815.69     3278.22    205.04 o 
  -7   2  16       77.04       18.28     33.39 o 
  -6   2  16     2581.61     2828.09    144.42 o 
  -5   2  16       18.35       54.66     24.57 o 
  -4   2  16     1512.40     1565.51     78.93 o 
  -3   2  16        3.05      -35.34     43.63 o 
  -2   2  16     3960.49     4056.29    126.99 o 
  -1   2  16        2.40        6.56     29.53 o 
   0   2  16     1032.68     1013.90     57.03 o 
   1   2  16       54.65      105.87     42.85 o 
   2   2  16     1085.31     1257.10     65.20 o 
   3   2  16        0.72      -15.33     30.66 o 
   4   2  16      876.12      829.06     47.92 o 
   5   2  16       20.00       42.64     28.03 o 
   6   2  16      230.87      168.46     57.36 o 
 -10   3  16      192.80      220.95     82.82 o 
  -9   3  16       15.13       20.31     51.78 o 
  -8   3  16        0.68      -15.58     32.33 o 
  -7   3  16       57.34       44.50     29.16 o 
  -6   3  16      441.23      505.19     67.66 o 
  -5   3  16        5.48       -2.40     26.08 o 
  -4   3  16      409.93      365.43     79.42 o 
  -3   3  16       67.59       83.26     24.56 o 
  -2   3  16        8.02        5.77     29.49 o 
  -1   3  16      284.70      251.20     45.38 o 
   0   3  16       16.70       -6.38     24.60 o 
   1   3  16        2.71       47.55     25.95 o 
   2   3  16      421.24      532.68     52.91 o 
   3   3  16        2.18       -7.79     22.83 o 
   4   3  16      146.35       67.32     29.60 o 
   5   3  16        1.50       -6.63     27.28 o 
 -10   4  16      913.09      783.06     91.78 o 
  -9   4  16        0.29        0.62     68.23 o 
  -8   4  16     2568.78     2854.29    171.19 o 
  -7   4  16       87.04       74.51     33.74 o 
  -6   4  16     2565.17     2884.79    142.49 o 
  -5   4  16      150.03      181.74     51.39 o 
  -4   4  16     1198.57     1015.58    130.63 o 
  -3   4  16       60.95       35.30     33.84 o 
  -2   4  16     4176.68     4090.78    342.18 o 
  -1   4  16       14.58        9.90     32.86 o 
   0   4  16      454.09      310.28     33.29 o 
   1   4  16       23.63       24.00     23.13 o 
   2   4  16     1348.27     1300.10     82.37 o 
   3   4  16       60.02       41.07     31.58 o 
   4   4  16     1462.17     1277.78    173.37 o 
   5   4  16       52.03       29.01     48.44 o 
  -9   5  16       16.56       29.76     63.95 o 
  -8   5  16      100.69       57.46     33.88 o 
  -7   5  16       35.91       16.50     33.06 o 
  -6   5  16      625.09      585.58    107.40 o 
  -5   5  16       28.13      123.90     52.75 o 
  -4   5  16       31.85       37.23     29.70 o 
  -3   5  16      262.95      251.47     41.91 o 
  -2   5  16      434.47      415.54     56.53 o 
  -1   5  16      228.21      219.00     46.54 o 
   0   5  16       67.69       42.77     34.84 o 
   1   5  16       12.05       -4.14     32.89 o 
   2   5  16     1452.51     1508.21     73.29 o 
   3   5  16        8.39       19.29     36.32 o 
   4   5  16       27.79       23.61     27.33 o 
   5   5  16       37.31       20.21     37.38 o 
  -9   6  16       70.42       31.09     44.00 o 
  -8   6  16     2129.22     1980.28    141.79 o 
  -7   6  16      328.66      404.95     58.69 o 
  -6   6  16     1475.59     1538.94     94.33 o 
  -5   6  16       45.47       40.50     57.47 o 
  -4   6  16     2619.69     2646.26    142.52 o 
  -3   6  16       36.89       60.83     39.44 o 
  -2   6  16     2380.30     2393.34    247.11 o 
  -1   6  16        0.80       27.17     29.03 o 
   0   6  16      519.51      415.84     87.58 o 
   1   6  16       53.93       85.60     32.44 o 
   2   6  16     1966.15     1814.33    120.48 o 
   3   6  16      385.24      326.60     58.34 o 
   4   6  16      560.25      489.63    125.53 o 
  -8   7  16        5.28        9.79     31.87 o 
  -7   7  16       71.05       57.61     43.81 o 
  -6   7  16       23.79       13.94     34.72 o 
  -5   7  16       59.59      225.53     73.52 o 
  -4   7  16      433.13      505.46     80.07 o 
  -3   7  16       90.93       44.55     34.73 o 
  -2   7  16       54.77       92.56     33.29 o 
  -1   7  16        7.35       62.97     32.82 o 
   0   7  16       70.23       49.95     44.48 o 
   1   7  16      197.04      171.06     39.02 o 
   2   7  16      456.68      436.10     47.61 o 
   3   7  16       92.17       55.57     66.42 o 
   4   7  16      139.82      -49.48     59.15 o 
  -8   8  16     1037.36     1058.02    132.15 o 
  -7   8  16       25.32       44.04     40.98 o 
  -6   8  16     1949.60     1999.67     92.87 o 
  -5   8  16      173.44      254.14     56.55 o 
  -4   8  16     1092.73     1069.12    100.46 o 
  -3   8  16       92.59       87.54     41.21 o 
  -2   8  16     2753.37     2963.49    160.75 o 
  -1   8  16       11.82       40.94     30.21 o 
   0   8  16      941.39      891.58     76.97 o 
   1   8  16       53.06       60.88     38.13 o 
   2   8  16      815.05      648.50    112.85 o 
   3   8  16       35.25       44.13     60.00 o 
  -7   9  16      103.19      175.04     52.17 o 
  -6   9  16       49.49       76.90     46.88 o 
  -5   9  16       16.01        9.89     35.16 o 
  -4   9  16       87.98       77.97     45.28 o 
  -3   9  16      153.56      137.31     45.22 o 
  -2   9  16      132.02       74.41     29.59 o 
  -1   9  16      152.87      145.02     36.11 o 
   0   9  16       74.04       50.24     35.94 o 
   1   9  16        0.45      -28.54     39.94 o 
   2   9  16      111.88       91.01     34.39 o 
  -5  10  16       97.05      156.12     46.91 o 
  -4  10  16      960.94      917.75     82.92 o 
  -3  10  16       38.10      118.13     41.64 o 
  -2  10  16     1461.23     1476.72     94.51 o 
  -1  10  16        6.86       23.07     41.87 o 
   0  10  16      879.79      723.51     69.13 o 
   1  10  16        2.85        7.55     46.80 o 
  -3  11  16      111.67       91.38     59.87 o 
  -2  11  16       47.27      -45.52     45.52 o 
  -9   0  17       20.79      152.51    175.25 o 
  -7   0  17        2.22       42.93     57.15 o 
  -5   0  17      950.61     1180.86    110.54 o 
  -3   0  17       66.25       67.87     49.90 o 
  -1   0  17     1103.54     1171.81    147.69 o 
   1   0  17      247.29      230.54     54.97 o 
   3   0  17      874.55      747.16    119.09 o 
  -9   1  17     1619.52     1724.21    161.55 o 
  -8   1  17       22.91       25.86     48.12 o 
  -7   1  17      793.35      781.50    134.46 o 
  -6   1  17       90.44       43.84     39.06 o 
  -5   1  17     3435.98     3867.42    169.18 o 
  -4   1  17        7.53       58.29     35.67 o 
  -3   1  17     1212.76     1213.38     95.45 o 
  -2   1  17       20.08       52.62     37.13 o 
  -1   1  17      613.50      656.12     53.63 o 
   0   1  17       17.25       13.86     28.19 o 
   1   1  17     1606.02     1691.35     91.06 o 
   2   1  17       20.16       50.69     35.12 o 
   3   1  17      103.86       75.43     34.52 o 
   4   1  17        2.37        3.41     27.85 o 
  -9   2  17        0.67        5.08     63.38 o 
  -8   2  17      150.52       66.75     60.64 o 
  -7   2  17      471.48      509.64     72.88 o 
  -6   2  17       93.76      152.50     70.73 o 
  -5   2  17      800.74      938.37     99.60 o 
  -4   2  17       15.25      -11.91     21.61 o 
  -3   2  17       37.79      110.97     42.12 o 
  -2   2  17      176.31      230.95     50.34 o 
  -1   2  17     1357.55     1532.28     87.44 o 
   0   2  17        0.91      -11.97     34.31 o 
   1   2  17      431.97      367.29     53.92 o 
   2   2  17       44.71       22.54     32.05 o 
   3   2  17      775.92      720.50     47.18 o 
   4   2  17       44.69       68.76     27.85 o 
  -9   3  17     2136.15     2375.20    151.25 o 
  -8   3  17        0.81      -59.98     59.98 o 
  -7   3  17      821.73      491.30     92.30 o 
  -6   3  17       36.32       -3.44     41.91 o 
  -5   3  17     2460.90     2921.37    184.01 o 
  -4   3  17       79.87       74.67     29.09 o 
  -3   3  17      715.32      589.70     63.07 o 
  -2   3  17      209.09      222.29     40.87 o 
  -1   3  17      786.98      805.75     64.34 o 
   0   3  17        0.82      -31.16     31.16 o 
   1   3  17     1365.56     1418.16     74.40 o 
   2   3  17        7.94        9.23     29.05 o 
   3   3  17      139.39       78.43     54.07 o 
   4   3  17        1.65       21.01     24.98 o 
  -9   4  17       33.11        7.02     60.01 o 
  -8   4  17       43.30       96.14     56.59 o 
  -7   4  17       52.15       83.68     34.80 o 
  -6   4  17       13.38      -32.25     61.62 o 
  -5   4  17      876.35      928.57     87.33 o 
  -4   4  17        0.44       11.35     32.51 o 
  -3   4  17      245.35      187.42     40.43 o 
  -2   4  17      145.41      105.22     34.52 o 
  -1   4  17     1276.97     1397.37    118.55 o 
   0   4  17       13.44       44.18     33.61 o 
   1   4  17      282.23      243.25     70.96 o 
   2   4  17       12.60       36.52     26.03 o 
   3   4  17      281.43      186.67     33.36 o 
   4   4  17        0.20       29.99     43.26 o 
  -8   5  17        9.45       11.14     34.56 o 
  -7   5  17      286.88      201.92     45.15 o 
  -6   5  17       20.87       40.96     34.97 o 
  -5   5  17     1631.10     1768.29    155.48 o 
  -4   5  17       72.34      118.04     49.94 o 
  -3   5  17     1517.18     1257.89    150.96 o 
  -2   5  17      253.01      230.47     36.07 o 
  -1   5  17      541.45      430.12     83.91 o 
   0   5  17       10.62       70.27     36.61 o 
   1   5  17     1179.93     1189.63     71.80 o 
   2   5  17        1.35       18.35     38.94 o 
   3   5  17      114.29       62.52     33.71 o 
  -8   6  17       72.16       35.34     43.64 o 
  -7   6  17      276.17      237.25     50.09 o 
  -6   6  17      154.83      188.99     52.42 o 
  -5   6  17      436.35      488.34     73.33 o 
  -4   6  17        3.94       55.01    100.71 o 
  -3   6  17      260.95      215.07     45.57 o 
  -2   6  17       13.58       -4.66     33.90 o 
  -1   6  17      638.62      543.37     57.16 o 
   0   6  17       18.66       28.63     45.36 o 
   1   6  17      323.77      334.54     50.14 o 
   2   6  17      242.37      216.62     42.44 o 
   3   6  17      779.78      523.74    155.63 o 
  -7   7  17      817.59      809.39     94.54 o 
  -6   7  17        0.54       -3.03     36.89 o 
  -5   7  17     1428.25     1508.81    130.55 o 
  -4   7  17       26.79       37.45     46.00 o 
  -3   7  17      643.97      685.65    124.10 o 
  -2   7  17        0.94       24.67     31.49 o 
  -1   7  17      614.49      649.32    168.59 o 
   0   7  17       44.35       -3.52     36.21 o 
   1   7  17     1029.83     1166.37    180.10 o 
   2   7  17       51.66       -0.81     37.64 o 
  -6   8  17      115.62      124.40     47.43 o 
  -5   8  17      431.56      453.84     72.80 o 
  -4   8  17       46.18       17.89     49.19 o 
  -3   8  17      142.99      150.46     54.35 o 
  -2   8  17        4.77       31.94     30.38 o 
  -1   8  17      774.61      728.62     72.70 o 
   0   8  17        5.59       -7.40     56.92 o 
   1   8  17      505.15      418.69    108.30 o 
  -4   9  17       86.51       69.93     68.10 o 
  -3   9  17      894.15      867.58     72.70 o 
  -2   9  17       78.00      100.55     54.25 o 
  -1   9  17      622.78      471.76     63.28 o 
  -8   0  18      131.50       -2.36     85.54 o 
  -6   0  18     1307.69     1391.95    131.29 o 
  -4   0  18      101.02       85.60     57.84 o 
  -2   0  18      474.12      536.80     77.94 o 
   0   0  18      116.44       41.27     77.42 o 
   2   0  18       78.55       74.71     55.25 o 
  -8   1  18     1049.66     1213.73    113.19 o 
  -7   1  18       24.14       62.88     52.31 o 
  -6   1  18      406.04      283.77     65.48 o 
  -5   1  18        2.15       10.34     37.07 o 
  -4   1  18     1141.70     1265.21     88.47 o 
  -3   1  18       18.91        5.57     52.20 o 
  -2   1  18     1161.60     1197.68     97.33 o 
  -1   1  18       31.72      -13.69     46.71 o 
   0   1  18      500.58      388.64     47.74 o 
   1   1  18       15.88      -37.85     37.85 o 
   2   1  18     1334.45     1423.19     74.98 o 
   3   1  18       32.55       52.28     33.08 o 
  -8   2  18     1080.79     1082.00    108.97 o 
  -7   2  18       99.01      117.08     73.72 o 
  -6   2  18      892.83      898.64    105.35 o 
  -5   2  18        6.12      -34.91     46.76 o 
  -4   2  18       75.09       42.93     30.00 o 
  -3   2  18        7.64       22.83     30.41 o 
  -2   2  18      906.53      959.72     94.14 o 
  -1   2  18       22.53       30.26     28.56 o 
   0   2  18      112.48       92.48     40.69 o 
   1   2  18        0.15      -15.99     27.70 o 
   2   2  18      212.51      212.42     48.64 o 
  -7   3  18       80.50       53.12     52.91 o 
  -6   3  18      485.07      345.00     90.19 o 
  -5   3  18        0.15       61.33     57.53 o 
  -4   3  18     1465.23     1642.83    125.89 o 
  -3   3  18      102.13       92.85     38.12 o 
  -2   3  18     1525.40     1582.42    101.67 o 
  -1   3  18      136.09       87.18     31.64 o 
   0   3  18      689.99      585.35     70.56 o 
   1   3  18       25.07       42.85     38.66 o 
   2   3  18     1763.57     1729.21    101.79 o 
  -7   4  18       29.79        2.43     62.72 o 
  -6   4  18      904.09      830.86     92.68 o 
  -5   4  18       26.88       94.27     68.01 o 
  -4   4  18      207.60      212.97     59.45 o 
  -3   4  18        8.80       24.15     32.18 o 
  -2   4  18      744.00      984.89    130.75 o 
  -1   4  18       13.74      -18.24     36.28 o 
   0   4  18       46.21       -9.52     31.62 o 
   1   4  18        0.60        1.23     27.83 o 
   2   4  18        2.70       32.51     31.64 o 
  -6   5  18      283.71      155.04     65.91 o 
  -5   5  18       30.62       45.91     50.02 o 
  -4   5  18     1194.40     1271.35    160.90 o 
  -3   5  18       22.07      -19.87     57.83 o 
  -2   5  18      886.74      996.75    143.99 o 
  -1   5  18       32.30       53.49     38.55 o 
   0   5  18      332.99      195.06     60.88 o 
   1   5  18       44.27       67.39     51.44 o 
  -6   6  18      712.27      553.88     63.38 o 
  -5   6  18       14.35       19.96     64.82 o 
  -4   6  18      120.11       78.09     51.88 o 
  -3   6  18        0.05        7.81     54.96 o 
  -2   6  18      628.45      595.94     98.01 o 
  -1   6  18       45.18       44.11     35.88 o 
   0   6  18       63.54       79.06     41.61 o 
  -4   7  18      782.80      754.99    120.74 o 
  -3   7  18        2.24       47.78     48.59 o 
  -2   7  18      843.56      627.19     96.28 o 
  -1   7  18       82.41       63.93     40.94 o 
  -5   0  19     1644.70     2198.19    201.20 o 
  -3   0  19      428.04      285.53     73.76 o 
  -1   0  19     1016.52     1132.80    107.42 o 
  -6   1  19       34.07      -12.70     40.95 o 
  -5   1  19      227.96      225.22     55.03 o 
  -4   1  19        0.05      -16.29     61.46 o 
  -3   1  19       24.73       23.57     39.00 o 
  -2   1  19        5.53       51.23     38.04 o 
  -1   1  19       44.89       51.79     46.23 o 
   0   1  19        0.53       17.45     47.67 o 
  -5   2  19     1655.56     1894.58    147.90 o 
  -4   2  19        5.66       27.42     39.24 o 
  -3   2  19      444.54      281.17     53.29 o 
  -2   2  19        8.27      -18.27     32.96 o 
  -1   2  19     1649.69     1860.27    107.78 o 
   0   2  19        6.40       12.31     30.24 o 
  -5   3  19      116.17      160.56     68.94 o 
  -4   3  19       51.81       51.20     56.90 o 
  -3   3  19      127.69       49.05     44.66 o 
  -2   3  19      129.25      125.68     41.78 o 
  -1   3  19       28.93       65.41     33.04 o 
  -4   4  19        9.32      -63.61     63.61 o 
  -3   4  19      921.55      759.57     98.42 o 
  -2   4  19       40.38       38.65     39.49 o 
                                                 
